# Supplementary material for: Evolutionary Changes after Translational Challenges Imposed by Horizontal Gene Transfer
Source: Genome Biol Evol. 2019 Feb 11;11(3):814–31. doi: 10.1093/gbe/evz031 (PMC6427688; doi:10.1093/gbe/evz031)
Supplement: Supplementary Data [file evz031_supp.zip]

Archive with 2 entries (2 files):
- Supplemental material_GBE_180539.docx
- table S1_180539R.xlsx
