# Supplementary material for: Evolutionary Changes after Translational Challenges Imposed by Horizontal Gene Transfer
Source: Genome Biol Evol. 2019 Feb 11;11(3):814–31. doi: 10.1093/gbe/evz031 (PMC6427688; doi:10.1093/gbe/evz031)
Supplement: Supplementary Data [file evz031_supp.zip › table S1_180539R.xlsx]

## Sheet: table_S1
ATAMP1g458
position	mutation	frequency	annotation	gene	description
218300	dup 97.6 kb
815810	A→C	0.627	I328L	sucC →	succinyl‑CoA synthetase, beta subunit
1330833	del IS10	1	intergenic (+114/‑80)	rssB → / → galU	response regulator of RpoS/glucose‑1‑phosphate uridylyltransferase
1920604	T→C	0.16	intergenic (‑27/‑419)	astC ← / → xthA	succinylornithine transaminase, PLP‑dependent/exonuclease III
2066025	Δ14 bp	1	intergenic (‑291/+418)	motA ← / ← flhD	proton conductor component of flagella motor/DNA‑binding transcriptional dual regulator with FlhC
2066717	IS10 (+) +9 bp	1	coding (91‑99/360 nt)	flhD ←	DNA‑binding transcriptional dual regulator with FlhC
2477142	del IS10	1	coding (422‑430/504 nt)	yfbM →	predicted protein
3535917	T→G	0.114	N294H	rpoA ←	RNA polymerase, alpha subunit
4038000	dup 101 kb
4202073	T→G	1	H208P	cpxA ←	sensory histidine kinase in two‑component regulatory system with CpxR
4259377	+T	1	coding (534/648 nt)	fabR →	DNA‑binding transcriptional repressor
4642049	IS10 (+) +9 bp	1	pseudogene (1870‑1878/2009 nt)	mdoB ←	phosphoglycerol transferase I (pseudogene); C‑terminal 95 codons deleted by del(mrr‑hsdRMS‑mcrBC)
4684539	T→C	1	N85D	arcA ←	DNA‑binding response regulator in two‑component regulatory system with ArcB or CpxA
ATAMP1g1000
position	mutation	frequency	annotation	gene	description
131818	C→T	0.21	A7T	folK ←	2‑amino‑4‑hydroxy‑6‑hydroxymethyldihyropteridine pyrophosphokinase
218250	dup 97.65kb
279543	IS2 (+) +5 bp	0.266	coding (433‑437/711 nt)	yagV ←	conserved protein
477700	IS2 (+) +5 bp	0.291		[allB]	[allB]
815570	T→A	1	W248R	sucC →	succinyl‑CoA synthetase, beta subunit
815617	T→C	0.673	V263V	sucC →	succinyl‑CoA synthetase, beta subunit
815703	G→C	0.378	G292A	sucC →	succinyl‑CoA synthetase, beta subunit
866323	IS10 (+) +9 bp	0.283	intergenic (+225/‑346)	bioD → / → uvrB	dethiobiotin synthetase/excinulease of nucleotide excision repair, DNA damage recognition component
933862	IS10 (–) +9 bp	0.229	intergenic (‑231/‑8)	yliJ ← / → dacC	predicted glutathione S‑transferase/D‑alanyl‑D‑alanine carboxypeptidase (penicillin‑binding protein 6a)
1278045	T→G	0.376	D337E	dadA →	D‑amino acid dehydrogenase
1330833	del IS10	1	intergenic (+114/‑80)	rssB → / → galU	response regulator of RpoS/glucose‑1‑phosphate uridylyltransferase
1378200	dup 18.8 kb
1639032	IS10 (–) +9 bp	0.362	coding (3013‑3021/3048 nt)	fdnG →	formate dehydrogenase‑N, alpha subunit, nitrate‑inducible
1920604	T→C	0.535	intergenic (‑27/‑419)	astC ← / → xthA	succinylornithine transaminase, PLP‑dependent/exonuclease III
2066025	Δ14 bp	0.976	intergenic (‑291/+418)	motA ← / ← flhD	proton conductor component of flagella motor/DNA‑binding transcriptional dual regulator with FlhC
2066717	IS10 (+) +9 bp	1	coding (91‑99/360 nt)	flhD ←	DNA‑binding transcriptional dual regulator with FlhC
2202201	IS10 (–) +9 bp	0.769	intergenic (‑108/+257)	rfbB ← / ← galF	dTDP‑glucose 4,6 dehydratase, NAD(P)‑binding/predicted subunit with GalU
2227157	IS10 (–) +9 bp	0.48	coding (224‑232/1584 nt)	yegH →	fused predicted membrane protein; predicted membrane protein
2227700	IS10 (+) +9 bp	0.289	coding (767‑775/1584 nt)	yegH →	fused predicted membrane protein; predicted membrane protein
2477142	del IS10	1	coding (422‑430/504 nt)	yfbM →	predicted protein
2731085	A→G	0.212	D169D	ispG ←	1‑hydroxy‑2‑methyl‑2‑(E)‑butenyl 4‑diphosphate synthase
3018534	G→A	0.325	G109G	ygdH →	conserved protein
3463143	IS2 (+) +5 bp	0.243	coding (451‑455/717 nt)	yhcF →	predicted transcriptional regulator
3791925	IS10 (–) +9 bp	0.401	coding (21‑29/189 nt)	yhjR ←	conserved protein
3892300	del 8.7 kb
4042500	dup 95 kb
4202073	T→G	1	H208P	cpxA ←	sensory histidine kinase in two‑component regulatory system with CpxR
4221545	IS10 (–) +9 bp	0.291	coding (624‑632/1026 nt)	cytR ←	DNA‑binding transcriptional dual regulator
4259377	+T	0.598	coding (534/648 nt)	fabR →	DNA‑binding transcriptional repressor
4537953	IS10 (+) +9 bp	0.316	intergenic (‑306/‑11)	ytfJ ← / → ytfK	predicted transcriptional regulator/conserved protein
4565674	A→T	0.572	V113E	treB ←	fused trehalose(maltose)‑specific PTS enzyme: IIB component; IIC component
4642049	IS10 (+) +9 bp	1	pseudogene (1870‑1878/2009 nt)	mdoB ←	phosphoglycerol transferase I (pseudogene); C‑terminal 95 codons deleted by del(mrr‑hsdRMS‑mcrBC)
4684539	T→C	0.579	N85D	arcA ←	DNA‑binding response regulator in two‑component regulatory system with ArcB or CpxA
ATAMP2g458
position	mutation	frequency	annotation	gene	description
218233	dup 97.8 kb
1330833	del IS10	1	intergenic (+114/‑80)	rssB → / → galU	response regulator of RpoS/glucose‑1‑phosphate uridylyltransferase
1920665	A→C	1	intergenic (‑88/‑358)	astC ← / → xthA	succinylornithine transaminase, PLP‑dependent/exonuclease III
2066025	Δ14 bp	1	intergenic (‑291/+418)	motA ← / ← flhD	proton conductor component of flagella motor/DNA‑binding transcriptional dual regulator with FlhC
2066717	IS10 (+) +9 bp	0.915	coding (91‑99/360 nt)	flhD ←	DNA‑binding transcriptional dual regulator with FlhC
2477142	del IS10	1	coding (422‑430/504 nt)	yfbM →	predicted protein
2855494	IS10 (+) +9 bp	0.8	coding (62‑70/264 nt)	yfjM ←	CP4‑57 prophage; predicted protein
3979033	Δ54 bp	0.257	intergenic (‑1105/‑857)	dnaN ← / → rpmH	DNA polymerase III, beta subunit/50S ribosomal subunit protein L34
4038000	dup 101 kb
4221536	+CGCAGCGA	0.476	coding (641/1026 nt)	cytR ←	DNA‑binding transcriptional dual regulator
4537890	IS10 (+) +9 bp	0.667	intergenic (‑243/‑74)	ytfJ ← / → ytfK	predicted transcriptional regulator/conserved protein
4537953	IS10 (+) +9 bp	0.674	intergenic (‑306/‑11)	ytfJ ← / → ytfK	predicted transcriptional regulator/conserved protein
4565674	A→T	0.361	V113E	treB ←	fused trehalose(maltose)‑specific PTS enzyme: IIB component; IIC component
4642049	IS10 (+) +9 bp	1	pseudogene (1870‑1878/2009 nt)	mdoB ←	phosphoglycerol transferase I (pseudogene); C‑terminal 95 codons deleted by del(mrr‑hsdRMS‑mcrBC)
4684535	T→C	0.499	E86G	arcA ←	DNA‑binding response regulator in two‑component regulatory system with ArcB or CpxA
ATAMP2g1000
position	mutation	frequency	annotation	gene	description
218250	dup 97.9 kb
815877	A→G	1	E350G	sucC →	succinyl‑CoA synthetase, beta subunit
834226	T→C	1	L109L	nadA →	quinolinate synthase, subunit A
1330833	del IS10	1	intergenic (+114/‑80)	rssB → / → galU	response regulator of RpoS/glucose‑1‑phosphate uridylyltransferase
1378200	dup 18.8 kb
1521622	IS10 (–) +9 bp	0.951	coding (48‑56/267 nt)	ynaE ←	Rac prophage; predicted DNA‑binding transcriptional regulator
1667091	IS10 (+) +9 bp	1	coding (863‑871/1686 nt)	yddA ←	fused predicted multidrug transporter subunits of ABC superfamily: membrane component; ATP‑binding component
1920665	A→C	1	intergenic (‑88/‑358)	astC ← / → xthA	succinylornithine transaminase, PLP‑dependent/exonuclease III
1990108	IS10 (–) +9 bp	0.847	coding (65‑73/1557 nt)	yoaE ←	fused predicted membrane protein; conserved protein
2066025	Δ14 bp	0.973	intergenic (‑291/+418)	motA ← / ← flhD	proton conductor component of flagella motor/DNA‑binding transcriptional dual regulator with FlhC
2066717	IS10 (+) +9 bp	0.874	coding (91‑99/360 nt)	flhD ←	DNA‑binding transcriptional dual regulator with FlhC
2141787	IS10 (+) +9 bp	0.707	intergenic (+741/‑880)	yeeJ → / → shiA	adhesin/shikimate transporter
2145600	del 3.1kb
2202201	IS10 (+) +9 bp	0.862	intergenic (‑108/+257)	rfbB ← / ← galF	dTDP‑glucose 4,6 dehydratase, NAD(P)‑binding/predicted subunit with GalU
2227700	IS10 (+) +9 bp	0.889	coding (767‑775/1584 nt)	yegH →	fused predicted membrane protein; predicted membrane protein
2349027	IS10 (–) +9 bp	0.909	coding (1387‑1395/1692 nt)	fruA ←	fused fructose‑specific PTS enzymes: IIBcomponent; IIC components
2400903	IS10 (–) +9 bp	0.899	coding (849‑857/1104 nt)	ompC ←	outer membrane porin protein C
2477142	del IS10	1	coding (422‑430/504 nt)	yfbM →	predicted protein
2855494	IS10 (+) +9 bp	0.906	coding (62‑70/264 nt)	yfjM ←	CP4‑57 prophage; predicted protein
3094924	IS10 (–) +9 bp	0.661	coding (419‑427/879 nt)	xdhB →	xanthine dehydrogenase, FAD‑binding subunit
3362800	del 2.7 kb
3892300	del 8.7kb
4041800	dup 95.7 kb
4435770	Δ1 bp	1	intergenic (‑354/+3335)	adiC ← / ← melR	arginine:agmatin/DNA‑binding transcriptional dual regulator
4457340	T→C	1	V359V	cadB ←	predicted lysine/cadaverine transporter
4497219	IS10 (+) +9 bp	0.088	coding (1423‑1431/1848 nt)	mutL →	methyl‑directed mismatch repair protein
4537890	IS10 (+) +9 bp	0.945	intergenic (‑243/‑74)	ytfJ ← / → ytfK	predicted transcriptional regulator/conserved protein
ATAMP3g458
position	mutation	frequency	annotation	gene	description
218233	dup 97.8 kb
232226	IS10 (–) +9 bp	0.698	coding (294‑302/402 nt)	crl →	DNA‑binding transcriptional regulator
1330833	del IS10	1	intergenic (+114/‑80)	rssB → / → galU	response regulator of RpoS/glucose‑1‑phosphate uridylyltransferase
1378200	dup18.8 kb
1801256	A→T	1	intergenic (+503/‑108)	nth → / → tppB	DNA glycosylase and apyrimidinic (AP) lyase (endonuclease III)/predicted transporter
2066025	Δ14 bp	0.952	intergenic (‑291/+418)	motA ← / ← flhD	proton conductor component of flagella motor/DNA‑binding transcriptional dual regulator with FlhC
2277973	IS10 (+) +9 bp	1	coding (1960‑1968/2481 nt)	yehB ←	predicted outer membrane protein
2477142	del IS10	1	coding (422‑430/504 nt)	yfbM →	predicted protein
3535917	T→G	1	N294H	rpoA ←	RNA polymerase, alpha subunit
3735596	IS2 (–) +5 bp	1	intergenic (‑108/‑279)	uspB ← / → uspA	predicted universal stress (ethanol tolerance) protein B/universal stress global response regulator
4642049	IS10 (+) +9 bp	1	pseudogene (1870‑1878/2009 nt)	mdoB ←	phosphoglycerol transferase I (pseudogene); C‑terminal 95 codons deleted by del(mrr‑hsdRMS‑mcrBC)
ATAMP3g1000
position	mutation	frequency	annotation	gene	description
30668	A→G	1	I340V	carA →	carbamoyl phosphate synthetase small subunit, glutamine amidotransferase
44514	C→T	1	A112V	fixC →	predicted oxidoreductase with FAD/NAD(P)‑binding domain
44873	A→G	1	T232A	fixC →	predicted oxidoreductase with FAD/NAD(P)‑binding domain
63042	T→C	1	pseudogene (664/758 nt)	fruR →	DNA‑binding transcriptional dual regulator (pseudogene); this gene is disrupted by del(araA‑leu)7697 between codons 82 and 83, deleting the N‑terminal 247 nucleotides
103568	T→G	1	Q599H	yacH ←	predicted protein
110553	+T	1	coding (16/867 nt)	speE ←	spermidine synthase (putrescine aminopropyltransferase)
115867	G→A	1	V111V	hpt →	hypoxanthine phosphoribosyltransferase
127597	A→G	1	V645A	htrE ←	predicted outer membrane usher protein
133129	A→G	1	R34R	pcnB ←	poly(A) polymerase I
135507	A→G	1	G28G	sfsA ←	predicted DNA‑binding transcriptional regulator
147347	A→G	1	A594A	fhuB →	fused iron‑hydroxamate transporter subunits of ABC superfamily: membrane components
178002	T→C	1	V184A	lpxB →	tetraacyldisaccharide‑1‑P synthase
194710	T→C	1	N108S	metQ ←	receptor component of DL‑methionine uptake transporter (MUT)
202636	C→T	1	noncoding (2774/2904 nt)	rrlH →	23S ribosomal RNA
204268	A→G	1	S240P	yafC ←	predicted DNA‑binding transcriptional regulator
218233	dup 98.8 kb
245430	T→C	0.668	G91G	insO‑1 →	CP4‑6 prophage; partial transposase of insertion element IS911A
255365	T→C	0.642	intergenic (‑54/‑220)	yagA ← / → yagE	CP4‑6 prophage; predicted DNA‑binding transcriptional regulator/CP4‑6 prophage; predicted lyase/synthase
256384	A→G	0.29	N267S	yagE →	CP4‑6 prophage; predicted lyase/synthase
258969	T→C	0.309	W83R	yagG →	CP4‑6 prophage; predicted sugar transporter
281763	A→G	0.375	F782L	yagX ←	predicted aromatic compound dioxygenase
288791	T→C	0.626	intergenic (‑1240/‑340)	ykgM ← / → eaeH	rpmE (L31) paralog/attaching and effacing protein, pathogenesis factor
304180	T→C	0.34	intergenic (‑72/‑57)	betI ← / → betT	DNA‑binding transcriptional repressor/choline transporter of high affinity
308918	A→G	0.332	V97A	yahB ←	predicted DNA‑bindng transcriptional regulator
318567	+G	1	intergenic (‑131/+57)	frmR ← / ← yaiO	regulator protein that represses frmRAB operon/predicted protein
349447	+G	1	coding (749/909 nt)	mak →	manno(fructo)kinase
359619	A→G	1	T27A	proY →	predicted cryptic proline transporter
396881	A→G	1	I301V	clpX →	ATPase and specificity subunit of ClpX‑ClpP ATP‑dependent serine protease
409475	C→T	1	G95G	mdlB →	fused predicted multidrug transporter subunits of ABC superfamily: ATP‑binding components
422886	+C	1	coding (73/3150 nt)	acrB ←	multidrug efflux system protein
444154	A→G	1	N229S	ushA →	bifunctional UDP‑sugar hydrolase and 5'‑nucleotidase
482457	T→A	1	I49F	ylbA ←	conserved protein
496794	C→T	1	L10L	sfmA →	predicted fimbrial‑like adhesin protein
499854	A→G	1	T535A	sfmD →	predicted outer membrane export usher protein
500245	+G	1	coding (1994/2604 nt)	sfmD →	predicted outer membrane export usher protein
746604	T→C	1	Q56R	miaB ←	isopentenyl‑adenosine A37 tRNA methylthiolase
750196	G→A	1	P266L	asnB ←	asparagine synthetase B
777823	A→G	1	A343A	kdpB ←	potassium translocating ATPase, subunit B
793527	G→A	1	A282V	ybgH ←	predicted transporter
846430	T→C	1	S170S	modF ←	fused molybdate transporter subunits of ABC superfamily: ATP‑binding components
848227	T→C	1	intergenic (+154/‑13)	ybhT → / → modA	predicted protein/molybdate transporter subunit; periplasmic‑binding component of ABC superfamily
910642	C→T	1	P510L	ybiT →	fused predicted transporter subunits of ABC superfamily: ATP‑binding components
916848	Δ1 bp	1	coding (56/663 nt)	fsaA →	fructose‑6‑phosphate aldolase 1
923181	A→G	1	Y207C	gsiB →	periplasmic solute‑binding component of a glutathione transporter
1007497	C→T	1	A41T	focA ←	formate transporter
1034758	G→A	1	P187P	ycbB →	predicted carboxypeptidase
1063836	A→G	1	Y241C	uup →	fused predicted transporter subunits of ABC superfamily: ATP‑binding components
1072120	Δ1 bp	1	intergenic (+32/+44)	ycbG → / ← ompA	conserved protein/outer membrane protein A (3a;II*;G;d)
1072144	T→G	1	intergenic (+56/+20)	ycbG → / ← ompA	conserved protein/outer membrane protein A (3a;II*;G;d)
1092729	T→C	1	C95R	appB →	cytochrome bd‑II oxidase, subunit II
1133758	A→T	1	I435F	putP →	proline:sodium symporter
1251544	+C	1	intergenic (‑77/+623)	elbA ← / ← ycgX	predicted protein/predicted protein
1330833	del IS10	1	intergenic (+114/‑80)	rssB → / → galU	response regulator of RpoS/glucose‑1‑phosphate uridylyltransferase
1334058	C→T	1	pseudogene (729/897 nt)	insZ ←	predicted protein (pseudogene); interrupted by frameshift and C‑ter deletion
1353130	dup 1.4 kb
1361929	A→G	1	N213S	15 →	replication protein 15 (O)
1363597	C→T	1	D216D	ECDH10B_1333 →	hypothetical protein
1378200	dup 18.8 kb
1390574	T→C	0.624	R228R	mhpC →	2‑hydroxy‑6‑ketonona‑2,4‑dienedioic acid hydrolase
1419173	T→C	1	L236L	topA →	DNA topoisomerase I, omega subunit
1446493	T→C	1	T39A	puuP ←	putrescine importer
1448543	G→A	1	E2K	puuD →	gamma‑Glu‑GABA hydrolase
1475935	A→G	1	G99G	tpx ←	lipid hydroperoxide peroxidase
1481956	+G	1	coding (1310/1614 nt)	mppA →	murein tripeptide (L‑ala‑gamma‑D‑glutamyl‑meso‑DAP) transporter subunit; periplasmic‑binding component of ABC superfamily
1515844	A→G	0.242	pseudogene (1030/1590 nt)	lomR →	Rac prophage; predicted protein (pseudogene); interrupted by IS5 and N‑ter deletion
1515852	G→A	0.208	pseudogene (1038/1590 nt)	lomR →	Rac prophage; predicted protein (pseudogene); interrupted by IS5 and N‑ter deletion
1520053	A→G	1	T75A	tfaR →	Rac prophage; predicted tail fiber assembly protein
1530412	G→A	1	intergenic (‑50/+61)	hslJ ← / ← ldhA	heat‑inducible protein/fermentative D‑lactate dehydrogenase, NAD‑dependent
1568071	A→G	1	G105G	ynbC →	predicted hydrolase
1621247	A→G	1	A271A	ydcC →	conserved protein
1624101	T→C	1	E126G	yddE ←	conserved protein
1628179	T→C	1	T1011A	narZ ←	nitrate reductase 2 (NRZ), alpha subunit
1644311	T→C	1	intergenic (‑23/+134)	maeA ← / ← sra	malate dehydrogenase, (decarboxylating, NAD‑requiring) (malic enzyme)/30S ribosomal subunit protein S22
1681774	Δ1 bp	1	coding (3962/3978 nt)	ydeK ←	predicted lipoprotein
1697966	T→C	1	intergenic (‑1295/+590)	yneE ← / ← yneF	conserved inner membrane protein/predicted diguanylate cyclase
1710465	+A	1	intergenic (+297/+144)	ydeE → / ← ydeH	predicted transporter/conserved protein
1801107	+C	1	intergenic (+354/‑257)	nth → / → tppB	DNA glycosylase and apyrimidinic (AP) lyase (endonuclease III)/predicted transporter
1813067	+G	1	coding (184/522 nt)	sodC ←	superoxide dismutase, Cu, Zn
1816083	+G	1	coding (830/1098 nt)	nemA →	N‑ethylmaleimide reductase, FMN‑linked
1834107	T→C	1	T206A	ydhQ ←	conserved protein
1844763	T→C	1	G157G	pykF →	pyruvate kinase I
1861672	T→C	1	F189S	ydiN →	predicted transporter
1893872	T→C	1	intergenic (+5/+48)	yniD → / ← ydiY	predicted protein/conserved protein
1894938	A→G	1	intergenic (‑260/‑27)	ydiY ← / → pfkB	conserved protein/6‑phosphofructokinase II
1902416	A→G	1	intergenic (‑137/‑46)	cedA ← / → katE	cell division modulator/hydroperoxidase HPII(III) (catalase)
1922001	IS10 (+) +9 bp	1	coding (6‑14/711 nt)	ydjX →	predicted inner membrane protein
1976591	T→C	1	intergenic (‑5/+65)	rnd ← / ← fadD	ribonuclease D/acyl‑CoA synthetase (long‑chain‑fatty‑acid‑‑CoA ligase)
1993375	+T	1	intergenic (+34/‑21)	manZ → / → yobD	mannose‑specific enzyme IID component of PTS/conserved inner membrane protein
2007439	A→G	1	V445V	yebT →	conserved protein
2010056	A→G	1	A413A	yebU →	predicted methyltransferase
2057390	Δ1 bp	1	coding (570/861 nt)	cheR ←	chemotaxis regulator, protein‑glutamate methyltransferase
2063386	T→C	1	intergenic (‑1452/+538)	cheW ← / ← motB	purine‑binding chemotaxis protein/MotB
2066025	Δ14 bp	0.983	intergenic (‑291/+418)	motA ← / ← flhD	proton conductor component of flagella motor/DNA‑binding transcriptional dual regulator with FlhC
2072382	A→G	1	V65A	araH ←	subunit of L‑arabinose ABC transporter containing membrane components
2084539	A→G	1	intergenic (‑148/‑311)	uvrY ← / → yecF	DNA‑binding response regulator in two‑component regulatory system with BarA/predicted protein
2102102	A→G	1	intergenic (‑56/‑159)	fliE ← / → fliF	flagellar basal‑body component/flagellar basal‑body MS‑ring and collar protein
2107285	Δ1 bp	1	coding (308/444 nt)	fliJ →	flagellar protein
2138138	C→T	1	P1399L	yeeJ →	adhesin
2178982	T→C	1	intergenic (‑237/‑46)	yefM ← / → hisL	antitoxin of the YoeB‑YefM toxin‑antitoxin system/his operon leader peptide
2276334	+C	1	intergenic (+6/+1126)	yohN → / ← yehB	predicted protein/predicted outer membrane protein
2288160	G→A	1	intergenic (+2797/‑1149)	metG → / → yehI	methionyl‑tRNA synthetase/conserved protein
2293009	T→C	1	V3A	yehK →	predicted protein
2299497	T→C	1	R456R	yehQ →	predicted protein
2349008	A→G	1	C472R	fruA ←	fused fructose‑specific PTS enzymes: IIBcomponent; IIC components
2367175	A→G	1	S25P	yejG ←	predicted protein
2368119	IS10 (–) +9 bp	1	coding (644‑652/1191 nt)	bcr ←	bicyclomycin/multidrug efflux system
2413634	T→C	1	A172A	atoA →	acetyl‑CoA:acetoacetyl‑CoA transferase, beta subunit
2415112	A→T	1	intergenic (+24/‑7)	atoE → / → atoB	short chain fatty acid transporter/acetyl‑CoA acetyltransferase
2445754	A→G	1	intergenic (+33/‑160)	glpC → / → yfaD	sn‑glycerol‑3‑phosphate dehydrogenase (anaerobic), small subunit/conserved protein
2460748	T→C	1	G277G	arnT →	4‑amino‑4‑deoxy‑L‑arabinose transferase
2466644	A→G	1	G542G	menD ←	bifunctional 2‑oxoglutarate decarboxylase and SHCHC synthase
2467297	G→A	1	R325C	menD ←	bifunctional 2‑oxoglutarate decarboxylase and SHCHC synthase
2477142	del IS10	1	coding (422‑430/504 nt)	yfbM →	predicted protein
2491726	T→C	1	E38E	nuoE ←	NADH:ubiquinone oxidoreductase, chain E
2552668	Δ1 bp	1	intergenic (+235/‑131)	fadL → / → yfdF	long‑chain fatty acid outer membrane transporter/predicted protein
2554635	G→A	1	P54S	vacJ ←	predicted lipoprotein
2566837	T→C	1	N194D	dsdC ←	DNA‑binding transcriptional dual regulator
2575942	G→A	1	intergenic (+1786/+1868)	evgA → / ← yfdE	DNA‑binding response regulator in two‑component regulatory system with EvgS/predicted CoA‑transferase, NAD(P)‑binding
2579379	T→C	1	T199A	yfdV ←	predicted transporter
2598454	T→C	1	T254A	glk ←	glucokinase
2605415	+T	1	intergenic (+185/+15)	insL‑3 → / ← yfeA	IS186/IS421 transposase/predicted diguanylate cyclase
2626987	G→A	1	A13V	pdxK ←	pyridoxal‑pyridoxamine kinase/hydroxymethylpyrimidine kinase
2647622	T→C	1	N282S	eutB ←	ethanolamine ammonia‑lyase, large subunit, heavy chain
2662657	G→A	1	H212H	eutI ←	predicted phosphotransacetylase subunit
2670861	G→A	1	S480N	tktB →	transketolase 2, thiamin‑binding
2703455	G→A	1	R590Q	hyfR →	DNA‑binding transcriptional activator, formate sensing
2728444	T→C	1	intergenic (‑5/+6)	yfgL ← / ← yfgM	protein assembly complex, lipoprotein component/conserved protein
2737234	T→C	1	Y1614C	yfhM ←	conserved protein
2742733	T→C	1	P151P	sseA →	3‑mercaptopyruvate sulfurtransferase
2818988	T→C	1	intergenic (‑17/+168)	rrlG ← / ← gltW	23S ribosomal RNA/tRNA‑Glu
2829174	T→C	1	E228G	tyrA ←	bifunctional chorismate mutase T and prephenate dehydrogenase
2832548	+C	1	coding (379/1227 nt)	yfiN →	predicted diguanylate cyclase
2855206	+GCACTATG	0.96	intergenic (‑266/+94)	yfjL ← / ← yfjM	CP4‑57 prophage; predicted protein/CP4‑57 prophage; predicted protein
2867191	A→G	1	Y97C	yfjZ →	CP4‑57 prophage; antitoxin of the YpjF‑YfjZ toxin‑antitoxin system
2919560	T→C	1	intergenic (+16/‑51)	gutM → / → srlR	DNA‑binding transcriptional activator of glucitol operon/DNA‑bindng transcriptional repressor
2933506	C→T	1	W34*	hycI ←	protease involved in processing C‑terminal end of HycE
2936640	T→C	1	E132E	hycE ←	hydrogenase 3, large subunit
2961014	T→C	1	L285L	truD ←	tRNA(Glu) U13 pseudouridine synthase
2971562	Δ1 bp	1	coding (51/675 nt)	ygcI ←	predicted protein
3002878	Δ1 bp	1	pseudogene (2674/3571 nt)	relA ←	(p)ppGpp synthetase I/GTP pyrophosphokinase (pseudogene)
3007268	T→C	1	D104D	barA →	hybrid sensory histidine kinase, in two‑component regulatory system with UvrY
3018554	G→A	1	R116H	ygdH →	conserved protein
3032681	G→A	1	P155S	ygdE ←	predicted methyltransferase
3047940	T→C	1	N946S	ptrA ←	protease III
3059419	T→C	1	Q303R	ptsP ←	fused PTS enzyme: PEP‑protein phosphotransferase (enzyme I); GAF domain containing protein
3093189	+G	1	coding (953/2259 nt)	xdhA →	xanthine dehydrogenase, molybdenum binding subunit
3101258	T→C	1	G201G	ygeY →	predicted peptidase
3122030	T→C	1	D265G	ygfT ←	fused predicted oxidoreductase: Fe‑S subunit; nucleotide‑binding subunit
3125618	T→C	1	V483V	lysS ←	lysine tRNA synthetase, constitutive
3127438	T→C	1	H246R	prfB ←	peptide chain release factor RF‑2
3157514	Δ1 bp	1	intergenic (+844/+655)	ygfG → / ← ygfI	methylmalonyl‑CoA decarboxylase, biotin‑independent/predicted DNA‑binding transcriptional regulator
3187256	G→A	1	Q306*	yggR ←	predicted transporter
3192538	T→C	1	H40R	yggM ←	conserved protein
3198615	+C	1	intergenic (+12/‑5330)	mltC → / → pppA	membrane‑bound lytic murein transglycosylase C/bifunctional prepilin leader peptidase and methylase
3234647	A→G	1	T52A	yghU →	predicted S‑transferase
3284911	A→G	1	Y582C	yqiG →	predicted outer membrane usher protein
3288204	+T	1	coding (230/630 nt)	yqiJ →	predicted inner membrane protein
3290124	Δ1 bp	1	coding (1494/1662 nt)	yqiK →	conserved protein
3298380	G→A	1	M241I	cca →	fused tRNA nucleotidyl transferase; 2'3'‑cyclic phosphodiesterase and 2'nucleotidase and phosphatase
3320313	T→C	1	G638G	ebgA →	cryptic beta‑D‑galactosidase, alpha subunit
3332498	Δ1 bp	1	coding (192/693 nt)	ygjQ →	predicted thioredoxin‑like protein
3340199	T→C	1	T104A	uxaC ←	uronate isomerase
3355818	G→A	1	G20G	tdcF ←	predicted L‑PSP (mRNA) endoribonuclease
3362546	A→G	1	V96A	tdcA ←	DNA‑binding transcriptional activator
3377445	T→C	1	intergenic (+53/‑298)	agaA → / → agaS	predicted truncated N‑acetylgalactosamine‑6‑phosphate deacetylase/tagatose‑6‑phosphate ketose/aldose isomerase
3400573	+C	1	coding (1012/1245 nt)	mtr ←	tryptophan transporter of high affinity
3460276	IS2 (+) +5 bp	1	coding (1703‑1707/2382 nt)	yhcD →	predicted outer membrane protein
3476786	T→C	1	S93P	degQ →	serine endoprotease, periplasmic
3481001	Δ1 bp	1	intergenic (+61/‑304)	argR → / → yhcN	DNA‑binding transcriptional dual regulator, L‑arginine‑binding/conserved protein
3483256	Δ1 bp	1	intergenic (‑1360/+705)	yhcO ← / ← aaeA	predicted barnase inhibitor/p‑hydroxybenzoic acid efflux system component
3490099	G→A	1	P643S	yhdP ←	conserved membrane protein, predicted transporter
3526976	T→C	1	K69K	yrdC ←	predicted ribosome maturation factor
3528756	Δ1 bp	1	coding (572/1125 nt)	smf ←	conserved protein
3568282	T→C	1	T334A	fusA ←	protein chain elongation factor EF‑G, GTP‑binding
3576573	T→C	1	Y119C	kefG ←	component of potassium effux complex with KefB
3582742	+T	1	coding (185/2103 nt)	yhfK →	conserved inner membrane protein
3631717	A→G	1	V212A	ompR ←	DNA‑binding response regulator in two‑component regulatory system with EnvZ
3671790	A→G	1	L347P	gntU ←	gluconate transporter, low affinity GNT 1 system
3735346	Δ1 bp	1	coding (143/336 nt)	uspB ←	predicted universal stress (ethanol tolerance) protein B
3750371	Δ3 bp	1	intergenic (+76/‑78)	slp → / → yhiF	outer membrane lipoprotein/predicted DNA‑binding ranscriptional regulator
3760730	Δ1 bp	1	intergenic (‑344/+24)	gadW ← / ← gadX	DNA‑binding transcriptional activator/DNA‑binding transcriptional dual regulator
3777610	Δ1 bp	1	coding (99/1497 nt)	yhjJ ←	predicted zinc‑dependent peptidase
3786488	T→C	1	T630A	bcsB ←	regulator of cellulose synthase, cyclic di‑GMP binding
3832726	T→C	1	T18A	bax ←	conserved protein
3840060	T→C	1	F45L	yiaM →	predicted transporter
3901159	A→G	1	V131A	rfaP ←	kinase that phosphorylates core heptose of lipopolysaccharide
3918536	A→G	1	H179R	spoT →	bifunctional (p)ppGpp synthetase II and guanosine‑3',5'‑bis pyrophosphate 3'‑pyrophosphohydrolase
3922932	A→G	1	intergenic (+34/+135)	recG → / ← gltS	ATP‑dependent DNA helicase/glutamate transporter
3925452	T→C	1	S301P	yicE →	predicted transporter
3933851	A→G	1	intergenic (+107/‑4)	setC → / → yicL	predicted sugar efflux system/predicted inner membrane protein
3945308	T→C	1	T146A	uhpB ←	sensory histidine kinase in two‑component regulatory sytem with UhpA
3945990	A→G	1	V115A	uhpA ←	DNA‑binding response regulator in two‑component regulatory system wtih UhpB
3962793	T→C	1	E79E	ibpA ←	heat shock chaperone
3967129	G→A	1	P70L	dgoT ←	D‑galactonate transporter
3978498	T→C	1	intergenic (‑570/‑1445)	dnaN ← / → rpmH	DNA polymerase III, beta subunit/50S ribosomal subunit protein L34
3987605	G→A	1	V128V	mdtL →	multidrug efflux system protein
4001238	Δ1 bp	1	intergenic (‑34/+100)	bglF ← / ← bglG	fused beta‑glucoside‑specific PTS enzymes: IIA component; IIB component; IIC component/transcriptional antiterminator of the bgl operon
4022033	G→A	1	S10S	mioC ←	FMN‑binding protein MioC
4029249	A→G	1	T98A	rbsD →	predicted cytoplasmic sugar‑binding protein
4046860	Δ1 bp	1	coding (83/1551 nt)	yifB ←	predicted bifunctional enzyme and transcriptional regulator
4078046	A→G	1	T73A	yifK →	predicted transporter
4134502	C→T	1	noncoding (41/2905 nt)	rrlA →	23S ribosomal RNA
4154627	A→G	1	R117R	glnA ←	glutamine synthetase
4174764	T→C	0.94	R10R	dtd →	D‑Tyr‑tRNA(Tyr) deacylase
4222039	Δ1 bp	1	coding (138/1026 nt)	cytR ←	DNA‑binding transcriptional dual regulator
4224959	A→G	1	intergenic (+14/+47)	rpmE → / ← yiiX	50S ribosomal subunit protein L31/predicted peptidoglycan peptidase
4239128	C→T	1	A272T	ptsA ←	fused predicted PTS enzymes: Hpr component; enzyme I component; enzyme IIA component
4244448	A→G	1	A157A	pflC →	pyruvate formate lyase II activase
4258979	A→G	1	T46A	fabR →	DNA‑binding transcriptional repressor
4287333	Δ1 bp	1	intergenic (+41/‑172)	rpoC → / → htrC	RNA polymerase, beta prime subunit/heat shock protein
4297889	+G	1	intergenic (+76/‑111)	yjaG → / → hupA	conserved protein/HU, DNA‑binding transcriptional regulator, alpha subunit
4301411	C→T	1	H125Y	zraR →	fused DNA‑binding response regulator in two‑component regulatory system with ZraS: response regulator; sigma54 interaction protein
4305174	T→C	1	A26A	purH ←	fused IMP cyclohydrolase; phosphoribosylaminoimidazolecarboxamide formyltransferase
4312775	A→G	1	V259V	metA →	homoserine transsuccinylase
4332662	A→G	1	T396A	pgi →	glucosephosphate isomerase
4345630	A→G	1	intergenic (+12/‑60)	malK → / → lamB	fused maltose transport subunit, ATP‑binding component of ABC superfamily; regulatory protein/maltose outer membrane porin (maltoporin)
4383899	A→G	1	Y398H	acs ←	acetyl‑CoA synthetase
4477326	A→G	1	F2L	ampC ←	beta‑lactamase/D‑alanine carboxypeptidase
4490704	C→T	1	intergenic (+170/‑41)	orn → / → glyV	oligoribonuclease/tRNA‑Gly
4497219	IS10 (+) +9 bp	1	coding (1423‑1431/1848 nt)	mutL →	methyl‑directed mismatch repair protein
4579746	A→G	1	G62G	yjgN →	conserved inner membrane protein
4583221	A→G	1	S150P	valS ←	valyl‑tRNA synthetase
4616131	A→G	1	R126R	fecA ←	KpLE2 phage‑like element; ferric citrate outer membrane transporter
4642049	IS10 (+) +9 bp	1	pseudogene (1870‑1878/2009 nt)	mdoB ←	phosphoglycerol transferase I (pseudogene); C‑terminal 95 codons deleted by del(mrr‑hsdRMS‑mcrBC)
4651612	A→G	1	L192L	rsmC ←	16S RNA m2G1207 methylase
4675810	G→A	1	G198D	slt →	lytic murein transglycosylase, soluble
4682219	+A	1	coding (1039/1425 nt)	creC →	sensory histidine kinase in two‑component regulatory system with CreB or PhoB, regulator of the CreBC regulon
ATCAM1g458
position	mutation	frequency	annotation	gene	description
275003	G→T	0.222	P236T	yagR ←	predicted oxidoreductase with molybdenum‑binding domain
764750	dup 420 bp
1330833	del IS10	1	intergenic (+114/‑80)	rssB → / → galU	response regulator of RpoS/glucose‑1‑phosphate uridylyltransferase
1335874	A→C	1	L571R	adhE ←	fused acetaldehyde‑CoA dehydrogenase and iron‑dependent alcohol dehydrogenase and pyruvate‑formate lyase deactivase
1391700	dup 5.3 kb
2066025	Δ14 bp	1	intergenic (‑291/+418)	motA ← / ← flhD	proton conductor component of flagella motor/DNA‑binding transcriptional dual regulator with FlhC
2066953	IS1 (+) +9 bp	1	intergenic (‑138/‑1824)	flhD ← / → yecG	DNA‑binding transcriptional dual regulator with FlhC/universal stress protein
2349040	+A	1	coding (1382/1692 nt)	fruA ←	fused fructose‑specific PTS enzymes: IIBcomponent; IIC components
2477142	del IS10	1	coding (422‑430/504 nt)	yfbM →	predicted protein
2901266	IS10 (–) +9 bp	0.982	intergenic (+23/‑717)	ygaH → / → emrA	predicted inner membrane protein/multidrug efflux system
3327749	IS150 (–) +3 bp	1	coding (318‑320/2019 nt)	fadH →	2,4‑dienoyl‑CoA reductase, NADH and FMN‑linked
3918940	G→A	1	G314S	spoT →	bifunctional (p)ppGpp synthetase II and guanosine‑3',5'‑bis pyrophosphate 3'‑pyrophosphohydrolase
4038000	dup 101 kb
4550800	dup 1.8 kb
4642049	IS10 (+) +9 bp	1	pseudogene (1870‑1878/2009 nt)	mdoB ←	phosphoglycerol transferase I (pseudogene); C‑terminal 95 codons deleted by del(mrr‑hsdRMS‑mcrBC)
ATCAM1g1000
position	mutation	frequency	annotation	gene	description
815877	A→G	1	E350G	sucC →	succinyl‑CoA synthetase, beta subunit
1330833	del IS10	1	intergenic (+114/‑80)	rssB → / → galU	response regulator of RpoS/glucose‑1‑phosphate uridylyltransferase
1335709	G→A	1	A626V	adhE ←	fused acetaldehyde‑CoA dehydrogenase and iron‑dependent alcohol dehydrogenase and pyruvate‑formate lyase deactivase
1339324	del 0.8 kb	1
1391000	dup 6 kb
1864588	IS5 (–) +4 bp	1	intergenic (+549/‑1200)	aroD → / → ydiO	3‑dehydroquinate dehydratase/predicted acyl‑CoA dehydrogenase
2066025	Δ14 bp	1	intergenic (‑291/+418)	motA ← / ← flhD	proton conductor component of flagella motor/DNA‑binding transcriptional dual regulator with FlhC
2110771	IS10 (–) +9 bp	1	coding (236‑244/366 nt)	fliO →	flagellar biosynthesis protein
2200538	IS1 (+) +9 bp	1	coding (463‑471/900 nt)	rfbD ←	dTDP‑4‑dehydrorhamnose reductase subunit, NAD(P)‑binding, of dTDP‑L‑rhamnose synthase
2349040	+A	1	coding (1382/1692 nt)	fruA ←	fused fructose‑specific PTS enzymes: IIBcomponent; IIC components
2367184	+ACCAGCAG	1	coding (64/345 nt)	yejG ←	predicted protein
2477142	del IS10	1	coding (422‑430/504 nt)	yfbM →	predicted protein
2894770	IS1 (–) +9 bp	1	intergenic (+522/‑1796)	nrdF → / → proW	ribonucleoside‑diphosphate reductase 2, beta subunit, ferritin‑like protein/glycine betaine transporter subunit; membrane component of ABC superfamily
2901266	IS10 (–) +9 bp	1	intergenic (+23/‑717)	ygaH → / → emrA	predicted inner membrane protein/multidrug efflux system
3061051	G→A	1	intergenic (‑182/‑503)	nudH ← / → mutH	nucleotide hydrolase/methyl‑directed mismatch repair protein
3670788	IS10 (–) +9 bp	1	intergenic (‑142/‑43)	asd ← / → yhgN	aspartate‑semialdehyde dehydrogenase, NAD(P)‑binding/predicted antibiotic transporter
3781460	IS1 (–) +9 bp	1		[bcsC]	[bcsC]
3892400	del 8.6 kb
3918940	G→A	1	G314S	spoT →	bifunctional (p)ppGpp synthetase II and guanosine‑3',5'‑bis pyrophosphate 3'‑pyrophosphohydrolase
4047000	dup 90.5 kb
4387000	dup 206 kb
4442554	IS2 (+) +5 bp	0.472	coding (789‑793/1410 nt)	melB →	melibiose:sodium symporter
4642049	IS10 (+) +9 bp	1	pseudogene (1870‑1878/2009 nt)	mdoB ←	phosphoglycerol transferase I (pseudogene); C‑terminal 95 codons deleted by del(mrr‑hsdRMS‑mcrBC)
ATCAM2g458
position	mutation	frequency	annotation	gene	description
134962	+C	1	coding (629/705 nt)	sfsA ←	predicted DNA‑binding transcriptional regulator
142887	A→G	1	N434D	fhuA →	ferrichrome outer membrane transporter
145463	G→A	1	R262H	fhuD →	iron‑hydroxamate transporter subunit; periplasmic‑binding component of ABC superfamily
218233	dup 97.8 kb
258312	Δ2 bp	1	coding (1784‑1785/1968 nt)	yagF →	CP4‑6 prophage; predicted dehydratase
327251	Δ1 bp	1	intergenic (+50/+57)	tauD → / ← hemB	taurine dioxygenase, 2‑oxoglutarate‑dependent/porphobilinogen synthase
389524	G→A	1	G214G	cyoA ←	cytochrome o ubiquinol oxidase subunit II
468457	A→G	1	F39L	ylbG ←	predicted DNA‑binding transcriptional regulator
484589	A→G	1	G110G	allD ←	ureidoglycolate dehydrogenase
492691	T→C	1	N101S	ppiB ←	peptidyl‑prolyl cis‑trans isomerase B (rotamase B)
868187	A→G	1	N504S	uvrB →	excinulease of nucleotide excision repair, DNA damage recognition component
974012	C→T	1	T172I	macB →	fused macrolide transporter subunits of ABC superfamily: ATP‑binding component; membrane component
1120510	Δ1 bp	1	coding (350/597 nt)	wrbA ←	predicted flavoprotein in Trp regulation
1267179	IS10 (–) +9 bp	1	coding (35‑43/327 nt)	ycgL →	conserved protein
1330833	del IS10	1	intergenic (+114/‑80)	rssB → / → galU	response regulator of RpoS/glucose‑1‑phosphate uridylyltransferase
1378140	dup 18.9 kb
1380919	A→G	0.346	F341L	lacY ←	lactose/galactose transporter
1392210	Δ1 bp	1	coding (1006/2097 nt)	tnpX ←	hypothetical protein
1457456	Δ1 bp	1	intergenic (+33/‑180)	pspE → / → ycjM	thiosulfate:cyanide sulfurtransferase (rhodanese)/predicted glucosyltransferase
1489448	T→C	1	T410A	abgB ←	predicted peptidase, aminobenzoyl‑glutamate utilization protein
1520044	C→T	1	R72W	tfaR →	Rac prophage; predicted tail fiber assembly protein
1525094	G→A	1	A140V	ompN ←	outer membrane pore protein N, non‑specific
1550802	C→T	1	A20V	paaK →	phenylacetyl‑CoA ligase
1567114	T→C	1	G90G	ynbB →	predicted CDP‑diglyceride synthase
1658556	+G	1	coding (553/1536 nt)	gadC ←	predicted glutamate:gamma‑aminobutyric acid antiporter
1677043	del 0.7 kb	1
1824114	T→C	1	F48L	sodB →	superoxide dismutase, Fe
1850121	A→G	1	V89A	sufD ←	component of SufBCD complex
1894631	+C	1	coding (48/759 nt)	ydiY ←	conserved protein
1948135	T→C	1	I230M	ydjK ←	predicted transporter
1953758	+CCC		coding (474/855 nt)	yeaE ←	predicted oxidoreductase
1962120	T→C	1	R495R	yeaJ →	predicted diguanylate cyclase
1985904	T→C	1	G126G	sdaA →	L‑serine deaminase I
2053097	Δ1 bp	1	coding (549/2079 nt)	flhA ←	predicted flagellar export pore protein
2066025	Δ14 bp	1	intergenic (‑291/+418)	motA ← / ← flhD	proton conductor component of flagella motor/DNA‑binding transcriptional dual regulator with FlhC
2101566	T→C	1	pseudogene (33/279 nt)	intG →	predicted defective phage integrase (pseudogene)
2110627	T→C	1	L31P	fliO →	flagellar biosynthesis protein
2148273	A→G	1	G202G	yeeO ←	predicted multidrug efflux system
2192000	del 4 kb
2349130	G→A	1	A431V	fruA ←	fused fructose‑specific PTS enzymes: IIBcomponent; IIC components
2411261	T→C	1	I129T	atoC →	fused response regulator of ato operon, in two‑component system with AtoS: response regulator and sigma 54 interaction protein
2467568	G→A	1	G234G	menD ←	bifunctional 2‑oxoglutarate decarboxylase and SHCHC synthase
2474863	T→C	1	intergenic (+1152/‑784)	elaD → / → yfbL	predicted enzyme/predicted peptidase
2477142	del IS10	1	coding (422‑430/504 nt)	yfbM →	predicted protein
2595552	T→C	1	T290A	ypdF ←	predicted peptidase
2676406	C→T	1	Q297*	narQ →	sensory histidine kinase in two‑component regulatory system with NarP (NarL)
2775845	T→C	1	L75P	hmp →	fused nitric oxide dioxygenase; dihydropteridine reductase 2
2868539	T→C	1	intergenic (+970/+4313)	ypjF → / ← pinH	CP4‑57 prophage; toxin of the YpjF‑YfjZ toxin‑antitoxin system/predicted invertase fragment (pseudogene)
2874984	Δ1 bp	1	intergenic (‑186/+565)	ypjC ← / ← ileY	predicted protein (pseudogene)/tRNA‑Ile
2900125	G→A	1	intergenic (+68/‑56)	ygaY → / → ygaZ	predicted transporter (pseudogene)/predicted transporter
2917702	T→C	1	G249G	srlE →	glucitol/sorbitol‑specific enzyme IIB component of PTS
2949208	IS10 (+) +9 bp	1	coding (1552‑1560/2562 nt)	mutS →	methyl‑directed mismatch repair protein
2975877	T→C	1	Q636R	ygcB ←	conserved protein, member of DEAD box family
3039598	+T	1	intergenic (+23/+51)	metV → / ← amiC	tRNA‑Met/N‑acetylmuramoyl‑L‑alanine amidase
3088369	A→G	1	Y267Y	insD‑4 ←	IS2 insertion element transposase InsAB'
3124196	A→G	1	H313R	ygfU →	predicted transporter
3345730	T→C	1	L94P	yqjE →	conserved inner membrane protein
3362500	del 4 kb
3581042	A→G	1	V262V	prkB →	predicted phosphoribulokinase
3660082	IS10 (+) +9 bp	1	coding (2260‑2268/2448 nt)	glgP ←	glycogen phosphorylase
3756063	T→C	1	V355A	mdtE →	multidrug resistance efflux transporter
3790448	+C	1	coding (557/2619 nt)	bcsA ←	cellulose synthase, catalytic subunit
3799800	Δ1 bp	1	coding (730/903 nt)	dppC ←	dipeptide transporter; membrane component of ABC superfamily
3892250	del 8.7 kb
3918856	T→C	1	Y286H	spoT →	bifunctional (p)ppGpp synthetase II and guanosine‑3',5'‑bis pyrophosphate 3'‑pyrophosphohydrolase
3922335	A→G	1	T507A	recG →	ATP‑dependent DNA helicase
3928122	C→T	1	D675N	yicI ←	predicted alpha‑glucosidase
3956306	A→G	1	E149E	yidL →	predicted DNA‑binding transcriptional regulator
3960253	+G	1	coding (1628/1662 nt)	yidE ←	predicted transporter
4031874	A→G	1	intergenic (+14/‑11)	rbsC → / → rbsB	D‑ribose transporter subunit; membrane component of ABC superfamily/D‑ribose transporter subunit; periplasmic‑binding compoent of ABC superfamily
4038000	dup 101 kb
4199498	+G	1	coding (89/984 nt)	kdgT →	2‑keto‑3‑deoxy‑D‑gluconate transporter
4442614	A→G	1	P283P	melB →	melibiose:sodium symporter
4559103	T→C	1	G438G	pmbA →	predicted peptidase required for the maturation and secretion of the antibiotic peptide MccB17
4642049	IS10 (+) +9 bp	1	pseudogene (1870‑1878/2009 nt)	mdoB ←	phosphoglycerol transferase I (pseudogene); C‑terminal 95 codons deleted by del(mrr‑hsdRMS‑mcrBC)
4676440	+G	1	coding (1223/1938 nt)	slt →	lytic murein transglycosylase, soluble
4684539	T→G	1	N85H	arcA ←	DNA‑binding response regulator in two‑component regulatory system with ArcB or CpxA
ATCAM2g1000
position	mutation	frequency	annotation	gene	description
13052	A→G	0.42	N297S	dnaK →	chaperone Hsp70, co‑chaperone with DnaJ
22500	dup 0.5 kb
29088	A→G	0.231	S239G	dapB →	dihydrodipicolinate reductase
33209	C→T	0.226	A798V	carB →	carbamoyl‑phosphate synthase large subunit
61208	T→C	0.358	pseudogene (1171/2021 nt)	hepA ←	RNA polymerase‑associated helicase protein (pseudogene)
145463	G→A	1	R262H	fhuD →	iron‑hydroxamate transporter subunit; periplasmic‑binding component of ABC superfamily
157439	A→G	0.495	L291L	cdaR →	DNA‑binding transcriptional activator
168940	C→T	0.405	intergenic (+119/‑67)	dxr → / → ispU	1‑deoxy‑d‑xylulose 5‑phosphate reductoisomerase/undecaprenyl pyrophosphate synthase
178564	G→A	0.393	E371E	lpxB →	tetraacyldisaccharide‑1‑P synthase
191809	A→G	0.48	S357S	proS ←	prolyl‑tRNA synthetase
213328	A→G	0.228	pseudogene (35/189 nt)	yafF →	conserved protein
262026	del 1.4 kb	1
268724	T→C	0.202	T284A	yagM ←	CP4‑6 prophage; predicted protein
270649	A→G	0.377	W408R	intF ←	CP4‑6 prophage; predicted phage integrase
303807	A→G	0.322	V101A	betI ←	DNA‑binding transcriptional repressor
318568	Δ1 bp	1	intergenic (‑132/+56)	frmR ← / ← yaiO	regulator protein that represses frmRAB operon/predicted protein
322267	A→G	0.257	V75A	yaiP ←	predicted glucosyltransferase
361887	A→G	0.44	N273S	malZ →	maltodextrin glucosidase
370347	A→G	0.239	G74G	tsx ←	nucleoside channel, receptor of phage T6 and colicin K
389524	G→A	0.166	G214G	cyoA ←	cytochrome o ubiquinol oxidase subunit II
396609	C→T	0.549	A210V	clpX →	ATPase and specificity subunit of ClpX‑ClpP ATP‑dependent serine protease
398978	A→G	0.304	E512E	lon →	DNA‑binding ATP‑dependent protease La
409010	C→T	0.329	H529Y	mdlA →	fused predicted multidrug transporter subunits of ABC superfamily: ATP‑binding components
435011	A→G	0.264	H446R	htpG →	molecular chaperone HSP90 family
453966	A→G	0.3	G121G	qmcA ←	predicted protease, membrane anchored
459721	A→G	0.255	T251A	ybbP →	predicted inner membrane protein
468457	A→G	1	F39L	ylbG ←	predicted DNA‑binding transcriptional regulator
492691	T→C	0.069	N101S	ppiB ←	peptidyl‑prolyl cis‑trans isomerase B (rotamase B)
506975	A→G	0.425	T36A	emrE →	DLP12 prophage; multidrug resistance protein
508155	A→G	0.298	G233G	ybcK →	DLP12 prophage; predicted recombinase
512383	A→G	0.319	I33M	ylcG →	DLP12 prophage; predicted protein
512940	C→T	0.484	intergenic (+46/+144)	ybcQ → / ← nmpC	DLP12 prophage; predicted antitermination protein/DLP12 prophage; truncated outer membrane porin (pseudogene)
708536	IS10 (+) +9 bp	1	coding (165‑173/561 nt)	crcA →	palmitoyl transferase for Lipid A
760723	A→G	0.387	Y192C	ybfM →	predicted outer membrane porin
794605	T→C	0.381	intergenic (‑234/‑37)	ybgH ← / → ybgI	predicted transporter/metal‑binding predicted hydrolase‑oxidase
846840	A→G	0.23	F34L	modF ←	fused molybdate transporter subunits of ABC superfamily: ATP‑binding components
951999	A→G	0.375	T111A	rumB →	23S rRNA m(5)U747 methyltransferase
954606	A→G	0.212	L27P	artM ←	arginine transporter subunit; membrane component of ABC superfamily
961678	A→G	0.217	A256A	ltaE ←	L‑allo‑threonine aldolase, PLP‑dependent
1014199	C→T	0.325	intergenic (+20/‑153)	ycaL → / → cmk	predicted peptidase with chaperone function/cytidylate kinase
1034675	T→C	0.273	Y160H	ycbB →	predicted carboxypeptidase
1053536	Δ1 bp	0.359	coding (1170/2601 nt)	ycbS →	predicted outer membrane usher protein
1131928	C→G	0.317	A36P	putA ←	multifunctional proline dehydrogenase, delta‑1‑pyrroline‑5‑carboxylate dehydrogenase, and DNA‑binding transcriptional regulator
1132619	A→G	0.743	D55G	putP →	proline:sodium symporter
1133215	A→G	0.24	I254V	putP →	proline:sodium symporter
1156299	IS10 (+) +9 bp	0.27	coding (46‑54/834 nt)	csgG ←	outer membrane channel lipoprotein
1251544	+C	1	intergenic (‑77/+623)	elbA ← / ← ycgX	predicted protein/predicted protein
1267179	IS10 (–) +9 bp	0.074	coding (35‑43/327 nt)	ycgL →	conserved protein
1330833	del IS10	1	intergenic (+114/‑80)	rssB → / → galU	response regulator of RpoS/glucose‑1‑phosphate uridylyltransferase
1335839	A→G	0.309	F583L	adhE ←	fused acetaldehyde‑CoA dehydrogenase and iron‑dependent alcohol dehydrogenase and pyruvate‑formate lyase deactivase
1380919	A→G	0.858	F341L	lacY ←	lactose/galactose transporter
1391070	dup 6 kb
1407159	A→G	0.134	V16A	trpC ←	fused indole‑3‑glycerolphosphate synthetase; N‑(5‑phosphoribosyl)anthranilate isomerase
1420338	T→A	0.39	L624Q	topA →	DNA topoisomerase I, omega subunit
1430228	A→G	0.218	T51A	yciH →	conserved protein
1471269	A→G	0.21	L38S	ycjW ←	predicted DNA‑binding transcriptional regulator
1473514	T→C	0.313	V195A	ycjF →	conserved inner membrane protein
1493899	A→G	0.317	A167A	ydaL →	conserved protein
1520044	C→T	1	R72W	tfaR →	Rac prophage; predicted tail fiber assembly protein
1551116	Δ1 bp	1	coding (373/1314 nt)	paaK →	phenylacetyl‑CoA ligase
1608643	A→G	0.205	N333S	yncB →	predicted oxidoreductase, Zn‑dependent and NAD(P)‑binding
1642530	G→A	0.243	intergenic (‑73/+61)	adhP ← / ← maeA	alcohol dehydrogenase, 1‑propanol preferring/malate dehydrogenase, (decarboxylating, NAD‑requiring) (malic enzyme)
1650690	A→C	0.305	D137E	ddpA ←	D‑ala‑D‑a la transporter subunit; periplasmic‑binding component of ABC superfamily
1681897	+C	1	coding (3839/3978 nt)	ydeK ←	predicted lipoprotein
1686881	A→G	0.234	C326C	lsrK ←	autoinducer‑2 (AI‑2) kinase
1691465	A→G	0.321	V266V	lsrC →	AI2 transporter; membrane component of ABC superfamily
1732122	T→C	0.378	intergenic (‑1232/+178)	ydfT ← / ← rem	Qin prophage; predicted antitermination protein Q/Qin prophage; predicted protein
1745292	G→A	0.323	V42I	speG →	spermidine N1‑acetyltransferase
1759173	T→C	0.428	L164L	ynfM →	predicted transporter
1801256	A→T	0.228	intergenic (+503/‑108)	nth → / → tppB	DNA glycosylase and apyrimidinic (AP) lyase (endonuclease III)/predicted transporter
1808955	T→C	0.342	intergenic (+17/+30)	slyB → / ← slyA	outer membrane lipoprotein/DNA‑binding transcriptional activator
1810098	T→C	0.493	F80F	ydhJ →	undecaprenyl pyrophosphate phosphatase
1840230	A→G	0.391	R30R	ydhW ←	predicted protein
1850121	A→G	0.796	V89A	sufD ←	component of SufBCD complex
1882199	T→C	0.268	E169G	btuE ←	predicted glutathione peroxidase
1894631	+C	1	coding (48/759 nt)	ydiY ←	conserved protein
1929434	T→C	0.408	T189A	ynjF ←	predicted phosphatidyl transferase, inner membrane protein
1948135	T→C	0.902	I230M	ydjK ←	predicted transporter
1984225	A→G	0.313	intergenic (‑899/‑540)	yoaH ← / → yeaB	conserved protein/predicted NUDIX hydrolase
2052875	C→T	0.259	A257A	flhA ←	predicted flagellar export pore protein
2053097	Δ1 bp	1	coding (549/2079 nt)	flhA ←	predicted flagellar export pore protein
2053420	T→C	0.255	T76A	flhA ←	predicted flagellar export pore protein
2066025	Δ14 bp	0.988	intergenic (‑291/+418)	motA ← / ← flhD	proton conductor component of flagella motor/DNA‑binding transcriptional dual regulator with FlhC
2091176	A→G	0.38	intergenic (‑355/‑1728)	fliA ← / → fliD	RNA polymerase, sigma 28 (sigma F) factor/flagellar filament capping protein
2101566	T→C	0.895	pseudogene (33/279 nt)	intG →	predicted defective phage integrase (pseudogene)
2101830	T→C	0.238	T73A	fliE ←	flagellar basal‑body component
2148273	A→G	1	G202G	yeeO ←	predicted multidrug efflux system
2155900	T→C	0.513	T152A	insH‑6 ←	CP4‑44 prophage; IS5 transposase and trans‑activator
2174386	IS2 (+) +5 bp	0.348	coding (168‑172/1059 nt)	yeeE ←	predicted inner membrane protein
2234297	A→G	0.346	D667G	yegE →	predicted diguanylate cyclase, GGDEF domain signalling protein
2349130	G→A	1	A431V	fruA ←	fused fructose‑specific PTS enzymes: IIBcomponent; IIC components
2366982	T→C	0.402	D89G	yejG ←	predicted protein
2383016	A→G	0.301	V300A	ccmF ←	heme lyase, CcmF subunit
2411261	T→C	0.06	I129T	atoC →	fused response regulator of ato operon, in two‑component system with AtoS: response regulator and sigma 54 interaction protein
2416291	A→G	0.244	E391E	atoB →	acetyl‑CoA acetyltransferase
2467568	G→A	0.073	G234G	menD ←	bifunctional 2‑oxoglutarate decarboxylase and SHCHC synthase
2474863	T→C	0.055	intergenic (+1152/‑784)	elaD → / → yfbL	predicted enzyme/predicted peptidase
2477142	del IS10	1	coding (422‑430/504 nt)	yfbM →	predicted protein
2482856	C→T	0.319	intergenic (‑28/+136)	nuoM ← / ← nuoL	NADH:ubiquinone oxidoreductase, membrane subunit M/NADH:ubiquinone oxidoreductase, membrane subunit L
2527781	T→C	0.253	G15G	flk →	predicted flagella assembly protein
2537948	T→C	0.22	T94A	prmB ←	ribosomal protein L3 N5‑glutamine methyltransferase
2539546	A→G	0.457	C97C	yfcO ←	predicted protein
2571361	T→C	0.319	S201S	emrY ←	predicted multidrug efflux system
2595552	T→C	0.238	T290A	ypdF ←	predicted peptidase
2599203	IS10 (–) +9 bp	0.406	coding (3‑11/966 nt)	glk ←	glucokinase
2655933	T→C	0.492	T247A	eutA ←	reactivating factor for ethanolamine ammonia lyase
2662213	T→C	0.221	T9A	cchA ←	predicted carboxysome structural protein, ethanolamine utilization protein
2666430	T→C	0.256	T579A	maeB ←	fused malic enzyme predicted oxidoreductase; predicted phosphotransacetylase
2669061	A→G	0.247	K203K	talA →	transaldolase A
2695894	T→C	0.277	W433R	hyfD →	hydrogenase 4, membrane subunit
2708965	A→G	0.27	M328T	uraA ←	uracil transporter
2775845	T→C	0.232	L75P	hmp →	fused nitric oxide dioxygenase; dihydropteridine reductase 2
2828643	T→C	0.441	V371A	pheA →	bifunctional chorismate mutase P and prephenate dehydratase
2828960	A→T	0.39	D299E	tyrA ←	bifunctional chorismate mutase T and prephenate dehydrogenase
2855199	Δ8 bp	0.235	intergenic (‑259/+94)	yfjL ← / ← yfjM	CP4‑57 prophage; predicted protein/CP4‑57 prophage; predicted protein
2874984	Δ1 bp	1	intergenic (‑186/+565)	ypjC ← / ← ileY	predicted protein (pseudogene)/tRNA‑Ile
2900125	G→A	0.146	intergenic (+68/‑56)	ygaY → / → ygaZ	predicted transporter (pseudogene)/predicted transporter
2901505	T→C	0.685	intergenic (+262/‑486)	ygaH → / → emrA	predicted inner membrane protein/multidrug efflux system
2921630	T→C	0.244	E408E	norR ←	DNA‑binding transcriptional activator
2949208	IS10 (+) +9 bp	1	coding (1552‑1560/2562 nt)	mutS →	methyl‑directed mismatch repair protein
2966861	T→C	0.263	Q11Q	cysD ←	sulfate adenylyltransferase, subunit 2
2981410	T→C	0.211	L351L	cysJ ←	sulfite reductase, alpha subunit, flavoprotein
2986247	G→A	0.329	Q33*	ygcQ ←	predicted flavoprotein
3088369	A→G	0.176	Y267Y	insD‑4 ←	IS2 insertion element transposase InsAB'
3121972	A→G	0.422	G284G	ygfT ←	fused predicted oxidoreductase: Fe‑S subunit; nucleotide‑binding subunit
3124196	A→G	0.041	H313R	ygfU →	predicted transporter
3127438	T→C	0.403	H246R	prfB ←	peptide chain release factor RF‑2
3152043	A→G	0.366	E133E	argP →	DNA‑binding transcriptional activator, replication initiation inhibitor
3162169	T→C	0.283	Q323R	fbaA ←	fructose‑bisphosphate aldolase, class II
3163188	T→C	0.279	intergenic (‑52/+163)	fbaA ← / ← pgk	fructose‑bisphosphate aldolase, class II/phosphoglycerate kinase
3177438	A→G	0.509	V522A	speA ←	biosynthetic arginine decarboxylase, PLP‑binding
3201711	C→T	0.309	intergenic (+3108/‑2234)	mltC → / → pppA	membrane‑bound lytic murein transglycosylase C/bifunctional prepilin leader peptidase and methylase
3217927	T→C	0.34	H549R	glcB ←	malate synthase G
3218931	T→C	0.271	A214A	glcB ←	malate synthase G
3251521	G→A	0.261	G134S	yqhD →	alcohol dehydrogenase, NAD(P)‑dependent
3288244	C→T	0.438	C90C	yqiJ →	predicted inner membrane protein
3312279	T→C	0.264	intergenic (‑21/‑267)	yqjH ← / → yqjI	predicted siderophore interacting protein/predicted transcriptional regulator
3362252	T→C	0.272	N194S	tdcA ←	DNA‑binding transcriptional activator
3373070	T→C	0.203	V101A	sohA →	predicted regulator
3376489	G→A	0.226	pseudogene (22/402 nt)	agaW →	N‑acetylgalactosamine‑specific enzyme IIC component of PTS, fragment (pseudogene)
3432270	T→C	0.285	intergenic (+1316/+46)	sfsB → / ← yrbA	DNA‑binding transcriptional activator of maltose metabolism/predicted DNA‑binding transcriptional regulator
3452737	T→C	0.394	V780A	gltB →	glutamate synthase, large subunit
3453238	G→A	0.279	G947E	gltB →	glutamate synthase, large subunit
3477009	T→C	0.207	F167S	degQ →	serine endoprotease, periplasmic
3533851	G→A	0.371	V21M	mscL →	mechanosensitive channel
3546505	A→G	0.389	G209G	rplB ←	50S ribosomal subunit protein L2
3569388	T→C	0.465	Y154C	rpsG ←	30S ribosomal subunit protein S7
3581042	A→G	0.091	V262V	prkB →	predicted phosphoribulokinase
3653363	T→C	0.339	T162A	rtcB ←	conserved protein
3660082	IS10 (+) +9 bp	0.299	coding (2260‑2268/2448 nt)	glgP ←	glycogen phosphorylase
3660393	T→C	0.366	T653A	glgP ←	glycogen phosphorylase
3689595	T→C	0.277	Q127R	livG ←	leucine/isoleucine/valine transporter subunit; ATP‑binding component of ABC superfamily
3710213	A→G	0.539	Y260C	nikA →	nickel transporter subunit; periplasmic‑binding component of ABC superfamily
3787576	A→G	0.311	V267A	bcsB ←	regulator of cellulose synthase, cyclic di‑GMP binding
3801353	T→C	0.461	Y69C	dppB ←	dipeptide transporter; membrane component of ABC superfamily
3831228	G→C	0.296	G217A	xylR →	DNA‑binding transcriptional activator, xylose‑binding
3892250	del 8.8kb
3918856	T→C	1	Y286H	spoT →	bifunctional (p)ppGpp synthetase II and guanosine‑3',5'‑bis pyrophosphate 3'‑pyrophosphohydrolase
3920201	T→C	0.222	V27A	spoU →	tRNA (Guanosine‑2'‑O‑)‑methyltransferase
3922335	A→G	1	T507A	recG →	ATP‑dependent DNA helicase
3956306	A→G	0.062	E149E	yidL →	predicted DNA‑binding transcriptional regulator
3970219	G→A	0.372	G183G	dgoR ←	predicted DNA‑binding transcriptional regulator
4038000	dup 101 kb
4104107	A→G	0.296	Y434C	recQ →	ATP‑dependent DNA helicase
4111552	A→G	0.208	P519P	metE →	5‑methyltetrahydropteroyltriglutamate‑ homocysteine S‑methyltransferase
4112278	A→G	0.2	intergenic (+21/+19)	metE → / ← ysgA	5‑methyltetrahydropteroyltriglutamate‑ homocysteine S‑methyltransferase/predicted hydrolase
4145746	T→C	0.26	V613A	polA →	DNA polymerase I
4193015	A→G	0.428	F230L	rhaA ←	L‑rhamnose isomerase
4202931	T→C	0.245	T154A	cpxR ←	DNA‑binding response regulator in two‑component regulatory system with CpxA
4208884	A→G	0.427	V115A	tpiA ←	triosephosphate isomerase
4263692	C→T	0.29	A182V	murI →	glutamate racemase
4275905	T→C	0.224	V148V	nusG →	transcription termination factor
4280777	A→G	0.238	Y605C	rpoB →	RNA polymerase, beta subunit
4301309	A→G	0.215	T91A	zraR →	fused DNA‑binding response regulator in two‑component regulatory system with ZraS: response regulator; sigma54 interaction protein
4340806	A→G	0.169	F144L	malG ←	maltose transporter subunit; membrane component of ABC superfamily
4341020	A→G	0.212	G72G	malG ←	maltose transporter subunit; membrane component of ABC superfamily
4350232	A→G	0.31	H3R	ubiC →	chorismate pyruvate lyase
4370708	T→A	0.258	intergenic (+1975/‑1136)	yjbR → / → ssb	conserved protein/Single‑stranded DNA‑binding protein
4403653	A→G	0.214	Y444H	yjcS ←	predicted alkyl sulfatase
4404675	T→G	0.541	N103T	yjcS ←	predicted alkyl sulfatase
4442614	A→G	1	P283P	melB →	melibiose:sodium symporter
4455400	A→G	0.6	F535L	cadA ←	lysine decarboxylase 1
4463953	A→G	0.235	G402G	dcuA ←	C4‑dicarboxylate antiporter
4559103	T→C	0.399	G438G	pmbA →	predicted peptidase required for the maturation and secretion of the antibiotic peptide MccB17
4615529	A→G	0.38	V327A	fecA ←	KpLE2 phage‑like element; ferric citrate outer membrane transporter
4642049	IS10 (+) +9 bp	0.974	pseudogene (1870‑1878/2009 nt)	mdoB ←	phosphoglycerol transferase I (pseudogene)
4660225	A→G	0.278	G442G	yjjI ←	conserved protein
4665795	A→C		K143T	deoD →	purine‑nucleoside phosphorylase
4673501	A→G	0.292	F503L	yjjK ←	fused predicted transporter subunits of ABC superfamily: ATP‑binding components
4676440	+G	1	coding (1223/1938 nt)	slt →	lytic murein transglycosylase, soluble
4682845	T→C	0.233	A61A	creD →	inner membrane protein
4684539	T→G	0.262	N85H	arcA ←	DNA‑binding response regulator in two‑component regulatory system with ArcB or CpxA
ATCAM3g458
position	mutation	frequency	annotation	gene	description
94683	C→T	0.375	A325T	aroP ←	aromatic amino acid transporter
118060	T→C	0.384	G85G	yadH →	predicted transporter subunit: membrane component of ABC superfamily
145463	G→A	1	R262H	fhuD →	iron‑hydroxamate transporter subunit; periplasmic‑binding component of ABC superfamily
172900	dup 1.4 kb
318568	Δ1 bp	1	intergenic (‑132/+56)	frmR ← / ← yaiO	regulator protein that represses frmRAB operon/predicted protein
743418	A→G	0.364	V61A	corC ←	predicted ion transport
744430	A→G	0.607	F255S	ybeZ ←	predicted protein with nucleoside triphosphate hydrolase domain
761804	C→T	0.306	A67V	ybfN →	predicted lipoprotein
815877	A→G	0.273	E350G	sucC →	succinyl‑CoA synthetase, beta subunit
864585	A→G	0.28	T352A	bioF →	8‑amino‑7‑oxononanoate synthase
1079794	A→C	0.24	F125V	mgsA ←	methylglyoxal synthase
1154953	T→G	0.246	intergenic (+91/‑11)	ycdY → / → ycdZ	conserved protein/predicted inner membrane protein
1188014	T→C	0.663	F258S	flgE →	flagellar hook protein
1189925	A→G	0.263	T177A	flgG →	flagellar component of cell‑distal portion of basal‑body rod
1330833	del IS10	1	intergenic (+114/‑80)	rssB → / → galU	response regulator of RpoS/glucose‑1‑phosphate uridylyltransferase
1336411	G→A	0.341	A392V	adhE ←	fused acetaldehyde‑CoA dehydrogenase and iron‑dependent alcohol dehydrogenase and pyruvate‑formate lyase deactivase
1380919	A→G	1	F341L	lacY ←	lactose/galactose transporter
1386384	G→A	0.658	A273V	mhpR ←	DNA‑binding transcriptional activator, 3HPP‑binding
1391000	dup 6 kb
1402805	T→C	0.326	Y129C	yciF ←	conserved protein
1438610	Δ1 bp	1	intergenic (‑151/+217)	fabI ← / ← ycjD	enoyl‑[acyl‑carrier‑protein] reductase, NADH‑dependent/conserved protein
1534173	A→G	0.228	Y835C	ydbH →	predicted protein
1692100	T→C	0.378	G135G	lsrD →	AI2 transporter; membrane component of ABC superfamily
1743894	C→T	0.275	R78H	rspA ←	predicted dehydratase
1910654	A→G	0.344	G66G	osmE ←	DNA‑binding transcriptional activator
1981460	A→G	0.318	V124A	yoaA ←	conserved protein with nucleoside triphosphate hydrolase domain
2050700	A→C	0.362	D45A	yecT →	predicted protein
2066025	Δ14 bp	0.966	intergenic (‑291/+418)	motA ← / ← flhD	proton conductor component of flagella motor/DNA‑binding transcriptional dual regulator with FlhC
2131867	A→G	0.264	A156A	yodB →	predicted cytochrome
2160119	T→C	0.429	pseudogene (302/426 nt)	yeeP →	CP4‑44 prophage; predicted GTP‑binding protein (pseudogene)
2247250	A→G	0.627	T986A	mdtB →	multidrug efflux system, subunit B
2333067	T→G	0.311	L49L	yeiG →	predicted esterase
2348780	A→C	0.426	Y548D	fruA ←	fused fructose‑specific PTS enzymes: IIBcomponent; IIC components
2351352	T→C	0.396	T9A	fruK ←	fructose‑1‑phosphate kinase
2461441	T→C	0.259	R508R	arnT →	4‑amino‑4‑deoxy‑L‑arabinose transferase
2465500	del 2 kb
2477142	del IS10	1	coding (422‑430/504 nt)	yfbM →	predicted protein
2565672	A→G	0.285	T5A	yfdT →	CPS‑53 (KpLE1) prophage; predicted protein
2626611	T→C	0.279	K138K	pdxK ←	pyridoxal‑pyridoxamine kinase/hydroxymethylpyrimidine kinase
2697361	T→C	0.537	L220L	hyfF →	hydrogenase 4, membrane subunit
2715025	A→C	0.414	K42Q	ppx →	exopolyphosphatase
2796727	T→C	0.367	D62G	lepA ←	GTP‑binding membrane protein
2909897	T→G	0.198	intergenic (‑187/+48)	csrA ← / ← alaS	pleiotropic regulatory protein for carbon source metabolism/alanyl‑tRNA synthetase
2949208	IS10 (+) +9 bp	1	coding (1552‑1560/2562 nt)	mutS →	methyl‑directed mismatch repair protein
3078496	T→C	0.284	L253P	yqeG →	predicted transporter
3104628	T→C	0.298	T502A	yqeB ←	conserved protein with NAD(P)‑binding Rossman fold
3241097	T→C	1	N311S	hybO ←	hydrogenase 2, small subunit
3314107	A→G	0.25	V246A	aer ←	fused signal transducer for aerotaxis sensory component; methyl accepting chemotaxis component
3362500	del 4 kb
3516769	G→A	0.613	G290D	yhdX →	predicted amino‑acid transporter subunit; membrane component of ABC superfamily
3517292	T→C	0.371	R67R	yhdY →	predicted amino‑acid transporter subunit; membrane component of ABC superfamily
3543766	T→G	0.303	K51Q	rplN ←	50S ribosomal subunit protein L14
3567266	A→C	0.288	S672S	fusA ←	protein chain elongation factor EF‑G, GTP‑binding
3577099	T→C	0.433	V15A	yheS →	fused predicted transporter subunits of ABC superfamily: ATP‑binding components
3586440	G→A	0.337	P53S	pabA ←	aminodeoxychorismate synthase, subunit II
3697358	T→G	0.228	E166A	ftsX ←	predicted transporter subunit: membrane component of ABC superfamily
3783527	T→C	0.314	E472G	bcsC ←	cellulose synthase subunit
3795645	T→C	0.272	V555A	bcsG →	predicted inner membrane protein
3881711	T→C	0.548	R284R	gpmI →	phosphoglycero mutase III, cofactor‑independent
3891810	T→C	0.271	F78L	rfaC →	ADP‑heptose:LPS heptosyl transferase I
3919172	A→G	0.344	Y391C	spoT →	bifunctional (p)ppGpp synthetase II and guanosine‑3',5'‑bis pyrophosphate 3'‑pyrophosphohydrolase
4029015	C→T	0.349	H20Y	rbsD →	predicted cytoplasmic sugar‑binding protein
4029141	IS1 (+) +9 bp	0.234	coding (184‑192/420 nt)	rbsD →	predicted cytoplasmic sugar‑binding protein
4042200	dup 93.8 kb
4105002	A→G	0.2	A101A	rhtC →	threonine efflux system
4119969	A→C	0.182	P97P	tatC →	TatABCE protein translocation system subunit
4201794	Δ1 bp	1	coding (902/1374 nt)	cpxA ←	sensory histidine kinase in two‑component regulatory system with CpxR
4222020	A→C	0.268	Y53D	cytR ←	DNA‑binding transcriptional dual regulator
4324755	A→G	0.361	D1070G	metH →	homocysteine‑N5‑methyltetrahydrofolate transmethylase, B12‑dependent
4368340	G→A	0.261	S128S	yjbQ →	conserved protein
4441000	dup 2.4 kb
4538141	A→G	0.7	N57S	ytfK →	conserved protein
4550900	dup 1.8 kb
4642049	IS10 (+) +9 bp	1	pseudogene (1870‑1878/2009 nt)	mdoB ←	phosphoglycerol transferase I (pseudogene); C‑terminal 95 codons deleted by del(mrr‑hsdRMS‑mcrBC)
4675492	+C	0.24	coding (275/1938 nt)	slt →	lytic murein transglycosylase, soluble
4684975	A→G	0.245	D30G	yjjY →	predicted protein
ATCAM3g1000
position	mutation	frequency	annotation	gene	description
28810	T→C	1	V146A	dapB →	dihydrodipicolinate reductase
77982	A→G	0.962	S242G	ftsQ →	membrane anchored protein involved in growth of wall at septum
85328	+C	1	coding (181/390 nt)	mutT →	nucleoside triphosphate pyrophosphohydrolase, marked preference for dGTP
94683	C→T	1	A325T	aroP ←	aromatic amino acid transporter
118060	T→C	1	G85G	yadH →	predicted transporter subunit: membrane component of ABC superfamily
121087	A→G	1	T6A	yadD →	predicted transposase
127996	T→G	1	Q512P	htrE ←	predicted outer membrane usher protein
129718	A→G	0.94	G196G	ecpD ←	predicted periplasmic pilin chaperone
145463	G→A	1	R262H	fhuD →	iron‑hydroxamate transporter subunit; periplasmic‑binding component of ABC superfamily
158076	A→C	1	F42V	yaeH ←	conserved protein
184875	A→G	1	T365A	ldcC →	lysine decarboxylase 2, constitutive
192215	A→G	1	V222A	proS ←	prolyl‑tRNA synthetase
238621	A→C	0.942	intergenic (‑87/+11)	yafX ← / ← ykfF	CP4‑6 prophage; predicted protein/CP4‑6 prophage; predicted protein
262026	del 1.4 kb	1
299950	A→C	1	L63L	ykgH ←	predicted inner membrane protein
318568	Δ2 bp	1	intergenic (‑132/+55)	frmR ← / ← yaiO	regulator protein that represses frmRAB operon/predicted protein
329368	A→C	1	pseudogene (563/4168 nt)	yaiT →	predicted autotransporter exported protein (pseudogene); interrupted by IS3
330252	+G	1	pseudogene (1447/4168 nt)	yaiT →	predicted autotransporter exported protein (pseudogene); interrupted by IS3
335612	T→G	1	V140G	sbmA →	predicted transporter
393681	T→C	1	intergenic (+337/‑7)	bolA → / → tig	regulator of penicillin binding proteins and beta lactamase transcription (morphogene)/peptidyl‑prolyl cis/trans isomerase (trigger factor)
396575	A→G	1	T199A	clpX →	ATPase and specificity subunit of ClpX‑ClpP ATP‑dependent serine protease
460570	C→T	1	P534S	ybbP →	predicted inner membrane protein
480256	A→C	1	R379R	ybbY →	predicted uracil/xanthine transporter
494929	Δ1 bp	1	coding (180/522 nt)	ybcI ←	conserved inner membrane protein
497026	IS5 (–) +4 bp	1	coding (260‑263/543 nt)	sfmA →	predicted fimbrial‑like adhesin protein
743418	A→G	1	V61A	corC ←	predicted ion transport
757991	A→G	1	V28V	glnS →	glutamyl‑tRNA synthetase
761804	C→T	1	A67V	ybfN →	predicted lipoprotein
798144	A→C	1	D132A	nei →	endonuclease VIII; 5‑formyluracil/5‑hydroxymethyluracil DNA glycosylase
815877	A→G	1	E350G	sucC →	succinyl‑CoA synthetase, beta subunit
926012	A→C	1	intergenic (+60/‑118)	gsiD → / → yliE	permease component of a glutathione transporter/conserved inner membrane protein
940206	A→C	1	S95R	ybjJ ←	predicted transporter
953990	+C	1	intergenic (‑264/+27)	artJ ← / ← artM	arginine transporter subunit; periplasmic‑binding component of ABC superfamily/arginine transporter subunit; membrane component of ABC superfamily
960725	Δ1 bp	1	coding (709/1431 nt)	ybjT ←	conserved protein with NAD(P)‑binding Rossmann‑fold domain
967841	A→G	1	S56S	ybjE ←	predicted transporter
1065497	A→T	1	I116L	pqiA →	paraquat‑inducible membrane protein A
1105360	A→C	1	E48A	gnsA →	predicted regulator of phosphatidylethanolamine synthesis
1132619	A→G	1	D55G	putP →	proline:sodium symporter
1134082	+C	1	intergenic (+118/‑425)	putP → / → efeU	proline:sodium symporter/ferrous iron permease (pseudogene); interrupted by frameshift
1137986	T→G	1	intergenic (+188/‑157)	efeB → / → phoH	redox component of a tripartite ferrous iron transporter/conserved protein with nucleoside triphosphate hydrolase domain
1140898	del 5.5 kb
1160198	A→G	1	E39E	ymdA →	predicted protein
1182616	C→T	1	A37V	yceN →	predicted inner membrane protein
1188014	T→C	1	F258S	flgE →	flagellar hook protein
1193595	T→G	1	S184A	flgK →	flagellar hook‑filament junction protein 1
1234692	A→G	1	T169A	cobB →	deacetylase of acetyl‑CoA synthetase, NAD‑dependent
1235675	T→G	1	S87S	ycfZ ←	predicted inner membrane protein
1283531	A→C	1	L154*	ycgR ←	YcgR
1330833	del IS10	1	intergenic (+114/‑80)	rssB → / → galU	response regulator of RpoS/glucose‑1‑phosphate uridylyltransferase
1336411	G→A	1	A392V	adhE ←	fused acetaldehyde‑CoA dehydrogenase and iron‑dependent alcohol dehydrogenase and pyruvate‑formate lyase deactivase
1380919	A→G	1	F341L	lacY ←	lactose/galactose transporter
1390250	dup 7kb
1391743	A→C	0.427	N491K	tnpX ←	hypothetical protein
1402805	T→C	1	Y129C	yciF ←	conserved protein
1407446	T→C	1	T453T	trpD ←	fused glutamine amidotransferase (component II) of anthranilate synthase; anthranilate phosphoribosyl transferase
1429651	C→T	1	A104V	pyrF →	orotidine‑5'‑phosphate decarboxylase
1430536	A→G	1	G71G	osmB ←	lipoprotein
1438327	T→G	1	K45Q	fabI ←	enoyl‑[acyl‑carrier‑protein] reductase, NADH‑dependent
1451219	G→A	1	V353I	puuC →	gamma‑Glu‑gamma‑aminobutyraldehyde dehydrogenase, NAD(P)H‑dependent
1534173	A→G	1	Y835C	ydbH →	predicted protein
1534776	+G	1	coding (278/327 nt)	ydbL →	conserved protein
1558822	A→G	0.512	pseudogene (4812/8622 nt)	ydbA →	predicted outer membrane protein (pseudogene); interrupted by IS2 and IS30
1583680	Δ1 bp	1	coding (11/924 nt)	ydcI ←	predicted DNA‑binding transcriptional regulator
1610332	A→G	1	G451G	yncD ←	predicted iron outer membrane transporter
1655113	T→G	1	D216A	yddV ←	predicted diguanylate cyclase
1664780	A→C	1	F487V	yddB ←	predicted porin protein
1681774	Δ1 bp	1	coding (3962/3978 nt)	ydeK ←	predicted lipoprotein
1692100	T→C	1	G135G	lsrD →	AI2 transporter; membrane component of ABC superfamily
1743894	C→T	1	R78H	rspA ←	predicted dehydratase
1752245	T→C	1	F91L	ynfG →	oxidoreductase, Fe‑S subunit
1779342	Δ1 bp	1	coding (506/1509 nt)	ydgA →	conserved protein
1795916	T→C	1	L135L	rsxC →	inner membrane iron‑sulfur protein in SoxR‑reducing complex
1820371	A→G	1	D897G	lhr →	predicted ATP‑dependent helicase
1840536	A→G	1	C630C	ydhV ←	predicted oxidoreductase
1865030	+C	1	intergenic (+991/‑761)	aroD → / → ydiO	3‑dehydroquinate dehydratase/predicted acyl‑CoA dehydrogenase
1867587	C→T	1	A104T	ydiP ←	predicted DNA‑binding transcriptional regulator
1887648	T→C	1	intergenic (‑111/+173)	pheS ← / ← pheM	phenylalanine tRNA synthetase, alpha subunit/phenylalanyl‑tRNA synthetase operon leader peptide
1910654	A→G	1	G66G	osmE ←	DNA‑binding transcriptional activator
1910872	A→G	1	intergenic (‑21/‑181)	osmE ← / → nadE	DNA‑binding transcriptional activator/NAD synthetase, NH3/glutamine‑dependent
1943869	T→C	1	Y233C	ydjG ←	predicted oxidoreductase
1953758	+CCC	0.925	coding (474/855 nt)	yeaE ←	predicted oxidoreductase
1977590	T→G	1	E251A	fadD ←	acyl‑CoA synthetase (long‑chain‑fatty‑acid‑‑CoA ligase)
1981460	A→G	1	V124A	yoaA ←	conserved protein with nucleoside triphosphate hydrolase domain
1982934	G→A	1	W89*	yoaC →	predicted protein
1989898	+C	1	coding (283/1557 nt)	yoaE ←	fused predicted membrane protein; conserved protein
2027307	A→G	1	D355G	pykA →	pyruvate kinase II
2028184	T→C	1	Y202C	lpxM ←	myristoyl‑acyl carrier protein (ACP)‑dependent acyltransferase
2032640	A→C	1	E211A	znuB →	zinc transporter subunit: membrane component of ABC superfamily
2050700	A→C	1	D45A	yecT →	predicted protein
2066025	Δ14 bp	1	intergenic (‑291/+418)	motA ← / ← flhD	proton conductor component of flagella motor/DNA‑binding transcriptional dual regulator with FlhC
2068092	T→G	1	intergenic (‑1277/‑693)	flhD ← / → yecG	DNA‑binding transcriptional dual regulator with FlhC/universal stress protein
2114292	T→G	1	intergenic (+47/‑251)	yodD → / → yedP	predicted protein/conserved protein
2122643	IS1 (–) +9 bp	1	intergenic (‑127/‑2216)	yedR ← / → hchA	predicted inner membrane protein/Hsp31 molecular chaperone
2131867	A→G	1	A156A	yodB →	predicted cytochrome
2142419	T→C	1	intergenic (+1373/‑256)	yeeJ → / → shiA	adhesin/shikimate transporter
2163388	+C	1	coding (2818/3120 nt)	flu →	CP4‑44 prophage; antigen 43 (Ag43) phase‑variable biofilm formation autotransporter
2174386	IS2 (+) +5 bp		coding (168‑172/1059 nt)	yeeE ←	predicted inner membrane protein
2200538	IS1 (+) +9 bp		coding (463‑471/900 nt)	rfbD ←	dTDP‑4‑dehydrorhamnose reductase subunit, NAD(P)‑binding, of dTDP‑L‑rhamnose synthase
2244246	A→C	1	E400A	mdtA →	multidrug efflux system, subunit A
2253084	A→C	0.952	S393R	baeS →	sensory histidine kinase in two‑component regulatory system with BaeR
2263867	T→G	1	S71S	gatA ←	galactitol‑specific enzyme IIA component of PTS
2276968	A→G	1	intergenic (+640/+492)	yohN → / ← yehB	predicted protein/predicted outer membrane protein
2280634	A→C	1	I14M	yehC ←	predicted periplasmic pilin chaperone
2285380	T→G	1	intergenic (+17/‑3929)	metG → / → yehI	methionyl‑tRNA synthetase/conserved protein
2333067	T→G	1	L49L	yeiG →	predicted esterase
2348780	A→C	1	Y548D	fruA ←	fused fructose‑specific PTS enzymes: IIBcomponent; IIC components
2351352	T→C	1	T9A	fruK ←	fructose‑1‑phosphate kinase
2418534	A→C	1	C92G	yfaQ ←	predicted protein
2461441	T→C	1	R508R	arnT →	4‑amino‑4‑deoxy‑L‑arabinose transferase
2477142	del IS10	1	coding (422‑430/504 nt)	yfbM →	predicted protein
2493223	G→A	1	T141I	nuoC ←	NADH:ubiquinone oxidoreductase, chain C,D
2495473	T→G	1	intergenic (‑614/+17)	nuoA ← / ← lrhA	NADH:ubiquinone oxidoreductase, membrane subunit A/DNA‑binding transcriptional repressor of flagellar, motility and chemotaxis genes
2565672	A→G	1	T5A	yfdT →	CPS‑53 (KpLE1) prophage; predicted protein
2571182	T→C	1	N261S	emrY ←	predicted multidrug efflux system
2626611	T→C	1	K138K	pdxK ←	pyridoxal‑pyridoxamine kinase/hydroxymethylpyrimidine kinase
2673607	A→C	1	F569C	aegA ←	fused predicted oxidoreductase: FeS binding subunit; NAD/FAD‑binding subunit
2715025	A→C	1	K42Q	ppx →	exopolyphosphatase
2777120	T→C	1	T26A	glnB ←	regulatory protein P‑II for glutamine synthetase
2780323	A→G	1	V188A	yfhK ←	predicted sensory kinase in two‑component system
2784223	G→A	1	P370S	purL ←	phosphoribosylformyl‑glycineamide synthetase
2796727	T→C	1	D62G	lepA ←	GTP‑binding membrane protein
2867034	T→C	1	C45R	yfjZ →	CP4‑57 prophage; antitoxin of the YpjF‑YfjZ toxin‑antitoxin system
2874984	Δ1 bp	1	intergenic (‑186/+565)	ypjC ← / ← ileY	predicted protein (pseudogene)/tRNA‑Ile
2897192	A→C	1	N207H	proW →	glycine betaine transporter subunit; membrane component of ABC superfamily
2901464	G→A	1	intergenic (+221/‑527)	ygaH → / → emrA	predicted inner membrane protein/multidrug efflux system
2909897	T→G	1	intergenic (‑187/+48)	csrA ← / ← alaS	pleiotropic regulatory protein for carbon source metabolism/alanyl‑tRNA synthetase
2949208	IS10 (+) +9 bp	0.982	coding (1552‑1560/2562 nt)	mutS →	methyl‑directed mismatch repair protein
2951401	T→C	1	N143S	ygbI ←	predicted DNA‑binding transcriptional regulator
3007886	T→C	1	G310G	barA →	hybrid sensory histidine kinase, in two‑component regulatory system with UvrY
3011038	A→C	1	V83G	gudD ←	(D)‑glucarate dehydratase 1
3039454	Δ1 bp	1	noncoding (66/77 nt)	metW →	tRNA‑Met
3041455	A→C	1	I108L	argA →	fused acetylglutamate kinase‑like protein (inactive); amino acid N‑acetyltransferase
3078496	T→C	1	L253P	yqeG →	predicted transporter
3104628	T→C	1	T502A	yqeB ←	conserved protein with NAD(P)‑binding Rossman fold
3117664	T→G	1	S3A	guaD →	guanine deaminase
3137664	T→G	1	N44H	ygfF ←	predicted NAD(P)‑binding oxidoreductase with NAD(P)‑binding Rossmann‑fold domain
3157523	T→C	1	intergenic (+853/+646)	ygfG → / ← ygfI	methylmalonyl‑CoA decarboxylase, biotin‑independent/predicted DNA‑binding transcriptional regulator
3200224	A→C	0.204	intergenic (+1621/‑3721)	mltC → / → pppA	membrane‑bound lytic murein transglycosylase C/bifunctional prepilin leader peptidase and methylase
3215155	G→A	1	intergenic (+3878/+209)	speC → / ← glcA	ornithine decarboxylase, constitutive/glycolate transporter
3217341	A→C	1	intergenic (‑295/+60)	glcA ← / ← glcB	glycolate transporter/malate synthase G
3221039	T→G	1	E63A	glcF ←	glycolate oxidase iron‑sulfur subunit
3223246	T→G	1	K181N	glcD ←	glycolate oxidase subunit, FAD‑linked
3310730	Δ1 bp	1	intergenic (+75/+4)	rpoD → / ← mug	RNA polymerase, sigma 70 (sigma D) factor/G/U mismatch‑specific DNA glycosylase
3314107	A→G	1	V246A	aer ←	fused signal transducer for aerotaxis sensory component; methyl accepting chemotaxis component
3361321	T→G	1	I159L	tdcB ←	catabolic threonine dehydratase, PLP‑dependent
3391870	T→C	1	Y99H	diaA →	DnaA initiator‑associating factor
3398079	T→C	1	R276R	yhbU →	predicted peptidase (collagenase‑like)
3407048	A→C	1	intergenic (‑44/+134)	pnp ← / ← rpsO	polynucleotide phosphorylase/polyadenylase/30S ribosomal subunit protein S15
3408779	A→G	1	F56S	rbfA ←	30s ribosome binding factor
3432534	C→T	1	A13T	yrbA ←	predicted DNA‑binding transcriptional regulator
3436414	A→G	1	S125G	yrbG →	predicted calcium/sodium:proton antiporter
3448384	T→C	1	K137E	arcB ←	hybrid sensory histidine kinase in two‑component regulatory system with ArcA
3516073	T→G	1	F58C	yhdX →	predicted amino‑acid transporter subunit; membrane component of ABC superfamily
3517292	T→C	1	R67R	yhdY →	predicted amino‑acid transporter subunit; membrane component of ABC superfamily
3534856	T→C	0.957	T14T	zntR ←	DNA‑binding transcriptional activator in response to Zn(II)
3543766	T→G	1	K51Q	rplN ←	50S ribosomal subunit protein L14
3567266	A→C	0.961	S672S	fusA ←	protein chain elongation factor EF‑G, GTP‑binding
3586440	G→A	1	P53S	pabA ←	aminodeoxychorismate synthase, subunit II
3587173	T→G	1	M20L	fic ←	stationary‑phase protein, cell division
3640273	A→C	1	A113A	bioH ←	carboxylesterase of pimeloyl‑CoA synthesis
3651195	A→G	0.949	I782V	malT →	fused conserved protein; DNA‑binding transcriptional activator, maltotriose‑ATP‑binding
3680629	T→G	1	Y35D	yrhB →	predicted protein
3692941	T→C	1	T130A	livK ←	leucine transporter subunit; periplasmic‑binding component of ABC superfamily
3697358	T→G	1	E166A	ftsX ←	predicted transporter subunit: membrane component of ABC superfamily
3783527	T→C	1	E472G	bcsC ←	cellulose synthase subunit
3795645	T→C	1	V555A	bcsG →	predicted inner membrane protein
3812880	T→C	1	intergenic (+74/‑30)	yiaD → / → tiaE	predicted outer membrane lipoprotein/2‑keto‑D‑gluconate reductase (glyoxalate reductase) (2‑ketoaldonate reductase)
3862032	T→G	1	L32L	yibA →	lyase containing HEAT‑repeat
3891810	T→C	1	F78L	rfaC →	ADP‑heptose:LPS heptosyl transferase I
3892000	del 9 kb
3919172	A→G	1	Y391C	spoT →	bifunctional (p)ppGpp synthetase II and guanosine‑3',5'‑bis pyrophosphate 3'‑pyrophosphohydrolase
3929182	G→A	1	D321D	yicI ←	predicted alpha‑glucosidase
3931848	T→C	1	noncoding (20/95 nt)	selC →	tRNA‑Sec
3959517	A→C	1	K4N	yidP →	predicted DNA‑binding transcriptional regulator
3978186	G→A	1	intergenic (‑258/‑1757)	dnaN ← / → rpmH	DNA polymerase III, beta subunit/50S ribosomal subunit protein L34
4000413	Δ1 bp	1	coding (792/1878 nt)	bglF ←	fused beta‑glucoside‑specific PTS enzymes: IIA component; IIB component; IIC component
4027161	+G	1	coding (239/1869 nt)	trkD →	potassium transporter
4029015	C→T	1	H20Y	rbsD →	predicted cytoplasmic sugar‑binding protein
4050641	T→G	1	intergenic (+285/‑1633)	ilvE → / → ilvA	branched‑chain amino‑acid aminotransferase/threonine deaminase
4081917	T→G	1	Q345P	aslA ←	acrylsulfatase‑like enzyme
4105002	A→G	1	A101A	rhtC →	threonine efflux system
4119969	A→C	0.95	P97P	tatC →	TatABCE protein translocation system subunit
4122349	T→C	1	V140A	ubiD →	3‑octaprenyl‑4‑hydroxybenzoate decarboxylase
4128136	T→G	1	H11Q	pepQ →	proline dipeptidase
4129457	C→T	1	A8V	yigZ →	predicted elongation factor
4157506	G→A	1	L39L	yihL →	predicted DNA‑binding transcriptional regulator
4161751	A→C	1	F320C	yihO ←	predited transporter
4186242	Δ1 bp	1	coding (1334/1749 nt)	frvR ←	predicted regulator
4222020	A→C	1	Y53D	cytR ←	DNA‑binding transcriptional dual regulator
4234637	Δ1 bp	1	coding (810/906 nt)	yijE →	predicted permease
4250043	A→G	1	V259A	ppc ←	phosphoenolpyruvate carboxylase
4300642	A→G	1	N333S	zraS →	sensory histidine kinase in two‑component regulatory system with ZraR
4314223	A→C	1	N343H	aceB →	malate synthase A
4324755	A→G	1	D1070G	metH →	homocysteine‑N5‑methyltetrahydrofolate transmethylase, B12‑dependent
4327533	A→G	1	V110A	pepE ←	(alpha)‑aspartyl dipeptidase
4353137	A→C	1	F350C	plsB ←	glycerol‑3‑phosphate O‑acyltransferase
4368340	G→A	1	S128S	yjbQ →	conserved protein
4394754	A→G	1	intergenic (+464/+67)	gltP → / ← yjcO	glutamate/aspartate:proton symporter/conserved protein
4428899	Δ1 bp	1	coding (13/1503 nt)	proP →	proline/glycine betaine transporter
4543016	T→C	1	S174P	ytfN →	conserved protein
4573153	T→G	1	intergenic (‑113/+18)	yjgH ← / ← yjgI	predicted mRNA endoribonuclease/predicted oxidoreductase with NAD(P)‑binding Rossmann‑fold domain
4587742	C→T	1	D198D	yjgQ →	conserved inner membrane protein
4665795	A→C	1	K143T	deoD →	purine‑nucleoside phosphorylase
4675492	+C	1	coding (275/1938 nt)	slt →	lytic murein transglycosylase, soluble
4684975	A→G	1	D30G	yjjY →	predicted protein
GCAMP1g458
position	mutation	frequency	annotation	gene	description
218669	T→A	0.179	L80Q	yafJ →	predicted amidotransfease
227600	dup 4 kb
276960	C→T	0.184	E130K	yagT ←	predicted xanthine dehydrogenase, 2Fe‑2S subunit
423000	IS10 (–) +9 bp	0.237	coding (1167‑1175/1194 nt)	acrA ←	multidrug efflux system
815592	T→G	0.265	L255R	sucC →	succinyl‑CoA synthetase, beta subunit
815961	C→A	0.401	A378D	sucC →	succinyl‑CoA synthetase, beta subunit
1004500	dup 2.5 kb
1167062	dup 422 bp
1330833	IS10 (+) +9 bp	1	intergenic (+114/‑80)	rssB → / → galU	response regulator of RpoS/glucose‑1‑phosphate uridylyltransferase
1393422	dup 3.8 kb
2357871	IS1 (+) +8 bp	0.216	coding (8‑15/714 nt)	yeiU →	undecaprenyl pyrophosphate phosphatase
2477142	IS10 (+) +9 bp	1	coding (422‑430/504 nt)	yfbM →	predicted protein
3072500	dup 1.5 kb
3670788	IS10 (–) +9 bp	0.823	intergenic (‑142/‑43)	asd ← / → yhgN	aspartate‑semialdehyde dehydrogenase, NAD(P)‑binding/predicted antibiotic transporter
4001289	IS10 (–) +9 bp	0.759	intergenic (‑85/+41)	bglF ← / ← bglG	fused beta‑glucoside‑specific PTS enzymes: IIA component; IIB component; IIC component/transcriptional antiterminator of the bgl operon
4537890	IS10 (+) +9 bp	0.657	intergenic (‑243/‑74)	ytfJ ← / → ytfK	predicted transcriptional regulator/conserved protein
4551000	dup 2 kb
4684593	G→A	1	R67C	arcA ←	DNA‑binding response regulator in two‑component regulatory system with ArcB or CpxA
GCAMP1g1000
position	mutation	frequency	annotation	gene	description
158194	IS1 (+) +10 bp	0.347		[yaeH]	[yaeH]
172750	dup 1.4 kb
390275	IS10 (+) +9 bp	0.367	intergenic (‑110/+342)	cyoA ← / ← ampG	cytochrome o ubiquinol oxidase subunit II/muropeptide transporter
419902	IS1 (–) +9 bp	0.546	coding (3049‑3057/3150 nt)	acrB ←	multidrug efflux system protein
423000	IS10 (–) +9 bp	0.144	coding (1167‑1175/1194 nt)	acrA ←	multidrug efflux system
815592	T→G	1	L255R	sucC →	succinyl‑CoA synthetase, beta subunit
1330833	IS10 (+) +9 bp	1	intergenic (+114/‑80)	rssB → / → galU	response regulator of RpoS/glucose‑1‑phosphate uridylyltransferase
1670205	IS10 (+) +9 bp	0.25	coding (931‑939/1683 nt)	ydeN ←	conserved protein
1391072	dup 6 kb
2125881	IS10 (–) +9 bp	0.393	coding (1296‑1304/1359 nt)	yedV ←	predicted sensory kinase in two‑component regulatory system with YedW
2204000	del 26 kb
2229789	IS10 (–) +9 bp	0.2	coding (848‑856/1854 nt)	asmA ←	predicted assembly protein
2350550	IS10 (–) +9 bp	0.215	coding (819‑827/939 nt)	fruK ←	fructose‑1‑phosphate kinase
2477142	IS10 (+) +9 bp	1	coding (422‑430/504 nt)	yfbM →	predicted protein
3562556	IS10 (+) +9 bp	0.202		[bfd]	[bfd]
3569379	A→T	0.475	L157*	rpsG ←	30S ribosomal subunit protein S7
3670788	IS10 (–) +9 bp	0.356	intergenic (‑142/‑43)	asd ← / → yhgN	aspartate‑semialdehyde dehydrogenase, NAD(P)‑binding/predicted antibiotic transporter
4001289	IS10 (–) +9 bp	0.472	intergenic (‑85/+41)	bglF ← / ← bglG	fused beta‑glucoside‑specific PTS enzymes: IIA component; IIB component; IIC component/transcriptional antiterminator of the bgl operon
4259209	IS2 (–) +5 bp	0.228	coding (366‑370/648 nt)	fabR →	DNA‑binding transcriptional repressor
4259400	IS150 (–) +3 bp	0.578	coding (557‑559/648 nt)	fabR →	DNA‑binding transcriptional repressor
4283800	dup 1.4 kb
4455600	dup 1.2 kb
4537890	IS10 (+) +9 bp	0.478	intergenic (‑243/‑74)	ytfJ ← / → ytfK	predicted transcriptional regulator/conserved protein
4684593	G→A	1	R67C	arcA ←	DNA‑binding response regulator in two‑component regulatory system with ArcB or CpxA
GCAMP2g458
position	mutation	frequency	annotation	gene	description
173200	dup 1.8 kb
218194	dup 97.9 kb
218237	G→A	0.209	intergenic (+12/‑194)	lpcA → / → yafJ	D‑sedoheptulose 7‑phosphate isomerase/predicted amidotransfease
218669	T→A	0.664	L80Q	yafJ →	predicted amidotransfease
276960	C→T	0.481	E130K	yagT ←	predicted xanthine dehydrogenase, 2Fe‑2S subunit
815604	T→G	0.633	I259S	sucC →	succinyl‑CoA synthetase, beta subunit
1330833	IS10 (+) +9 bp	1	intergenic (+114/‑80)	rssB → / → galU	response regulator of RpoS/glucose‑1‑phosphate uridylyltransferase
1378230	dup 8.8 kb
2138100	del 4.1 kb
2477142	IS10 (+) +9 bp	1	coding (422‑430/504 nt)	yfbM →	predicted protein
3872500	dup 2.3 kb
3892400	del 8.5 kb
4221408	C→G	0.636	A257P	cytR ←	DNA‑binding transcriptional dual regulator
4283000	dup 2.3 kb
4455000	dup 1kb
4538202	IS10 (–) +9 bp	1	intergenic (+24/+47)	ytfK → / ← ytfL	conserved protein/predicted inner membrane protein
4684475	T→G	1	N106T	arcA ←	DNA‑binding response regulator in two‑component regulatory system with ArcB or CpxA
GCAMP2g1000
position	mutation	frequency	annotation	gene	description
44283	A→G	1	E35G	fixC →	predicted oxidoreductase with FAD/NAD(P)‑binding domain
125423	A→G	1	V94A	yadK ←	predicted fimbrial‑like adhesin protein
133450	A→G	1	V256A	yadB ←	glutamyl‑Q tRNA(Asp) synthetase
170022	A→G	1	H81R	cdsA →	CDP‑diglyceride synthase
240512	T→C	1	*274W	yafZ ←	CP4‑6 prophage; conserved protein
289600	dup 1.6 kb
294822	IS10 (+) +9 bp	0.928	intergenic (‑47/‑171)	ykgC ← / → ykgD	predicted oxidoreductase with FAD/NAD(P)‑binding domain and dimerization domain/predicted DNA‑binding transcriptional regulator
314504	A→G	1	N164S	mhpT →	predicted 3‑hydroxyphenylpropionic transporter
318568	Δ3 bp	0.942	intergenic (‑132/+54)	frmR ← / ← yaiO	regulator protein that represses frmRAB operon/predicted protein
318577	+G	1	intergenic (‑141/+47)	frmR ← / ← yaiO	regulator protein that represses frmRAB operon/predicted protein
397134	A→G	1	Y385C	clpX →	ATPase and specificity subunit of ClpX‑ClpP ATP‑dependent serine protease
441615	A→G	1	L60P	ybaL ←	predicted transporter with NAD(P)‑binding Rossmann‑fold domain
454673	Δ1 bp	1	coding (200/678 nt)	ybbL →	predicted transporter subunit: ATP‑binding component of ABC superfamily
480782	A→G	1	T114A	glxK →	glycerate kinase II
775336	Δ1 bp	1	coding (894/2685 nt)	kdpD ←	fused sensory histidine kinase in two‑component regulatory system with KdpE: signal sensing protein and sensory histidine kinase
815604	T→G	1	I259S	sucC →	succinyl‑CoA synthetase, beta subunit
873626	A→G	1	T198A	ybhL →	predicted inner membrane protein
885685	A→G	1	G139G	ybiA ←	conserved protein
963976	G→A	1	G75G	poxB ←	pyruvate dehydrogenase (pyruvate oxidase), thiamin‑dependent, FAD‑binding
1010959	A→G	1	E52E	serC →	3‑phosphoserine/phosphohydroxythreonine aminotransferase
1064107	T→C	1	G331G	uup →	fused predicted transporter subunits of ABC superfamily: ATP‑binding components
1121842	A→G	1	G383G	rutG ←	predicted pyrimidine transporter
1180688	T→C	1	G153G	rimJ →	ribosomal‑protein‑S5‑alanine N‑acetyltransferase
1206154	+G	1	intergenic (+82/‑129)	fabG → / → acpP	3‑oxoacyl‑[acyl‑carrier‑protein] reductase/acyl carrier protein (ACP)
1256200	dup 1.3 kb
1330833	IS10 (+) +9 bp	1	intergenic (+114/‑80)	rssB → / → galU	response regulator of RpoS/glucose‑1‑phosphate uridylyltransferase
1391100	dup 5.9 kb
1441973	A→G	1	G306G	sapB ←	predicted antimicrobial peptide transporter subunit; membrane component of ABC superfamily
1496310	A→G	1	T281A	ydaN →	predicted Zn(II) transporter
1562263	T→C	1	pseudogene (8253/8622 nt)	ydbA →	predicted outer membrane protein (pseudogene); interrupted by IS2 and IS30
1628371	T→C	1	T947A	narZ ←	nitrate reductase 2 (NRZ), alpha subunit
1670205	IS10 (+) +9 bp		coding (931‑939/1683 nt)	ydeN ←	conserved protein
1684955	+C	1	coding (781/3978 nt)	ydeK ←	predicted lipoprotein
1783167	Δ1 bp	1	coding (82/1374 nt)	uidB ←	glucuronide transporter
1826320	A→G	1	intergenic (‑435/+1141)	ydhP ← / ← ydhB	predicted transporter/predicted DNA‑binding transcriptional regulator
1868295	T→C	1	N28N	ydiQ →	conserved protein
1871467	T→C	1	G64G	ydiT →	predicted 4Fe‑4S ferredoxin‑type protein
1919726	A→G	1	G284G	astC ←	succinylornithine transaminase, PLP‑dependent
2097035	+G	1	coding (88/414 nt)	yedD ←	predicted protein
2146701	+C	1	intergenic (+95/+358)	yeeN → / ← asnW	conserved protein/tRNA‑Asn
2193906	Δ1 bp	1	coding (211/591 nt)	wbbJ ←	predicted acyl transferase
2211619	T→C	1	E131E	cpsG ←	phosphomannomutase
2227346	Δ1 bp	1	coding (413/1584 nt)	yegH →	fused predicted membrane protein; predicted membrane protein
2349593	Δ1 bp	1	coding (829/1692 nt)	fruA ←	fused fructose‑specific PTS enzymes: IIBcomponent; IIC components
2353398	T→C	1	Y176H	setB →	lactose/glucose efflux system
2359392	T→C	1	V135A	spr →	predicted peptidase, outer membrane lipoprotein
2405766	G→A	1	G194S	rcsB →	DNA‑binding response regulator in two‑component regulatory system with RcsC and YojN
2423114	T→C	1	intergenic (‑4307/+232)	yfaQ ← / ← yfaT	predicted protein/predicted protein
2465700	del 1.8 kb
2477142	IS10 (+) +9 bp	1	coding (422‑430/504 nt)	yfbM →	predicted protein
2545538	Δ1 bp	1	intergenic (‑105/+576)	yfcV ← / ← sixA	predicted fimbrial‑like adhesin protein/phosphohistidine phosphatase
2555854	T→C	1	F256S	yfdC →	predicted inner membrane protein
2570737	Δ1 bp	1	coding (1227/1539 nt)	emrY ←	predicted multidrug efflux system
2572239	T→C	1	L296L	emrK ←	EmrKY‑TolC multidrug resistance efflux pump, membrane fusion protein component
2671291	T→C	1	G623G	tktB →	transketolase 2, thiamin‑binding
2755540	+C	1	coding (319/1281 nt)	csiE →	stationary phase inducible protein
2819489	T→C	1	noncoding (1456/1542 nt)	rrsG ←	16S ribosomal RNA
2826597	A→G	1	Y222C	yfiO →	predicted lipoprotein
2850300	dup 1.3 kb
2899377	G→A	1	pseudogene (498/1178 nt)	ygaY →	predicted transporter (pseudogene)
2917828	T→C	1	G291G	srlE →	glucitol/sorbitol‑specific enzyme IIB component of PTS
2922283	A→G	1	S191P	norR ←	DNA‑binding transcriptional activator
2950119	IS10 (+) +9 bp	0.992	coding (2463‑2471/2562 nt)	mutS →	methyl‑directed mismatch repair protein
2990862	Δ1 bp	1	intergenic (‑25/‑294)	ygcW ← / → yqcE	predicted deoxygluconate dehydrogenase/predicted transporter
3017702	A→G	1	D152G	queF →	7‑cyano‑7‑deazaguanineto7‑aminomethyl‑7‑ deazaguanine reductase (NADPH‑dependent)
3105757	T→C	1	L125L	yqeB ←	conserved protein with NAD(P)‑binding Rossman fold
3176916	+A	1	intergenic (‑28/+110)	speB ← / ← speA	agmatinase/biosynthetic arginine decarboxylase, PLP‑binding
3247110	C→A	1	A214A	exbB ←	membrane spanning protein in TonB‑ExbB‑ExbD complex
3381389	G→A	1	D49N	agaD →	N‑acetylgalactosamine‑specific enzyme IID component of PTS
3502337	T→C	1	G218G	accC →	acetyl‑CoA carboxylase, biotin carboxylase subunit
3552316	T→C	1	V58A	gspD →	general secretory pathway component, cryptic
3566812	A→G	1	G95G	tufA ←	protein chain elongation factor EF‑Tu (duplicate of tufB)
3625216	T→C	1	G34G	hslR →	ribosome‑associated heat shock protein Hsp15
3677294	T→C	1	V130A	yhhY →	predicted acetyltransferase
3762335	G→A	1	G338G	gadA ←	glutamate decarboxylase A, PLP‑dependent
3775893	T→C	1	V236A	kdgK →	ketodeoxygluconokinase
3784292	G→A	1	A217V	bcsC ←	cellulose synthase subunit
3823711	Δ1 bp	1	coding (1261/1455 nt)	xylB ←	xylulokinase
3891700	del 9.2kb
3959424	Δ1 bp	1	intergenic (‑214/‑82)	glvC ← / → yidP	arbutin specific enzyme IIB and IIC components of PTS (pseudogene)/predicted DNA‑binding transcriptional regulator
4000413	Δ1 bp	1	coding (792/1878 nt)	bglF ←	fused beta‑glucoside‑specific PTS enzymes: IIA component; IIB component; IIC component
4130145	A→G	1	T20A	trkH →	potassium transporter
4221408	C→G	1	A257P	cytR ←	DNA‑binding transcriptional dual regulator
4237242	G→A	1	R63C	fsaB ←	fructose‑6‑phosphate aldolase 2
4426448	A→G	1	D310G	yjdA →	conserved protein with nucleoside triphosphate hydrolase domain
4472683	IS10 (+) +9 bp	1	intergenic (‑64/‑1393)	yjeJ ← / → efp	predicted protein/Elongation factor EF‑P
4490935	A→G	1	intergenic (+3/‑33)	glyX → / → glyY	tRNA‑Gly/tRNA‑Gly
4533782	T→C	1	Y390C	cpdB ←	2':3'‑cyclic‑nucleotide 2'‑phosphodiesterase
4538202	IS10 (–) +9 bp	1	intergenic (+24/+47)	ytfK → / ← ytfL	conserved protein/predicted inner membrane protein
4612368	G→A	1	A291A	fecC ←	KpLE2 phage‑like element; iron‑dicitrate transporter subunit; membrane component of ABC superfamily
4619362	A→G	1	V265A	yjhU ←	KpLE2 phage‑like element; predicted DNA‑binding transcriptional regulator
4684475	T→G	1	N106T	arcA ←	DNA‑binding response regulator in two‑component regulatory system with ArcB or CpxA
GCAMP3g458
position	mutation	frequency	annotation	gene	description
40100	dup 1.9 kb
92800	dup 2.8 kb
276960	C→T	0.143	E130K	yagT ←	predicted xanthine dehydrogenase, 2Fe‑2S subunit
423000	IS10 (–) +9 bp	0.153	coding (1167‑1175/1194 nt)	acrA ←	multidrug efflux system
462600	dup 2.7 kb
1004500	dup 2 kb
1252603	IS10 (+) +9 bp	0.242	intergenic (‑32/+181)	ycgX ← / ← ycgE	predicted protein/predicted DNA‑binding transcriptional regulator
1330833	IS10 (+) +9 bp	1	intergenic (+114/‑80)	rssB → / → galU	response regulator of RpoS/glucose‑1‑phosphate uridylyltransferase
1393400	dup 3.4 kb
1564531	IS10 (–) +9 bp	0.607	coding (769‑777/2307 nt)	ydbD →	predicted protein
1616800	dup 1.7 kb
1670205	IS10 (+) +9 bp	0.164	coding (931‑939/1683 nt)	ydeN ←	conserved protein
2139800	del 1.7 kb
2145700	del 1.7 kb
2192300	del 7kb
2237500	del 3.9 kb
2477142	IS10 (+) +9 bp	1	coding (422‑430/504 nt)	yfbM →	predicted protein
3319100	dup 1.1 kb
3385800	dup 1.7 kb
3506250	dup 1.2 kb
3670788	IS10 (–) +9 bp	0.208	intergenic (‑142/‑43)	asd ← / → yhgN	aspartate‑semialdehyde dehydrogenase, NAD(P)‑binding/predicted antibiotic transporter
3716200	dup 2.8 kb
3798441	IS10 (–) +9 bp	0.792	coding (188‑196/1005 nt)	dppF ←	dipeptide transporter; ATP‑binding component of ABC superfamily
3894150	dup 1.1 kb
4039000	dup 5.1 kb
4087400	dup 2.3 kb
4221545	IS10 (+) +9 bp	0.9	coding (624‑632/1026 nt)	cytR ←	DNA‑binding transcriptional dual regulator
4236150	dup 1.2 kb
4258967	IS10 (+) +9 bp	1	coding (124‑132/648 nt)	fabR →	DNA‑binding transcriptional repressor
4684511	T→C	0.77	E94G	arcA ←	DNA‑binding response regulator in two‑component regulatory system with ArcB or CpxA
GCAMP3g1000
position	mutation	frequency	annotation	gene	description
124000	dup 1 kb
390466	IS5 (–) +4 bp	0.233	intergenic (‑301/+156)	cyoA ← / ← ampG	cytochrome o ubiquinol oxidase subunit II/muropeptide transporter
422949	IS10 (–) +9 bp	0.583	coding (2‑10/3150 nt)	acrB ←	multidrug efflux system protein
1260130	IS2 (–) +5 bp	0.211	pseudogene (1066‑1070/2622 nt)	ycgH →	predicted protein (pseudogene); interrupted by frameshift and in‑frame stop
1391072	dup 6.1 kb
1920649	T→C	0.553	intergenic (‑72/‑374)	astC ← / → xthA	succinylornithine transaminase, PLP‑dependent/exonuclease III
1926300	dup 3.2 kb
2139900	dup 2.1 kb
2352481	IS10 (+) +9 bp	0.159	intergenic (‑1105/‑384)	fruK ← / → setB	fructose‑1‑phosphate kinase/lactose/glucose efflux system
2477142	IS10 (+) +9 bp	1	coding (422‑430/504 nt)	yfbM →	predicted protein
2514000	dup 1.2 kb
3470622	IS10 (–) +9 bp	0.339	intergenic (‑366/‑6)	nanR ← / → dcuD	DNA‑binding transcriptional dual regulator/predicted transporter
3569379	A→C	1	L157*	rpsG ←	30S ribosomal subunit protein S7
3798441	IS10 (–) +9 bp	0.333	coding (188‑196/1005 nt)	dppF ←	dipeptide transporter; ATP‑binding component of ABC superfamily
3924399	IS10 (+) +9 bp	0.253	intergenic (‑127/‑145)	gltS ← / → yicE	glutamate transporter/predicted transporter
3984574	IS10 (+) +9 bp	0.313	coding (238‑246/1416 nt)	tnaA →	tryptophanase/L‑cysteine desulfhydrase, PLP‑dependent
4029118	IS10 (+) +9 bp	0.37	coding (161‑169/420 nt)	rbsD →	predicted cytoplasmic sugar‑binding protein
4102073	IS10 (–) +9 bp	0.35	coding (269‑277/870 nt)	pldA →	outer membrane phospholipase A
4185105	IS10 (–) +9 bp	0.209	coding (384‑392/1056 nt)	yiiG →	conserved protein
4221545	IS10 (+) +9 bp	1	coding (624‑632/1026 nt)	cytR ←	DNA‑binding transcriptional dual regulator
4258967	IS10 (+) +9 bp	1	coding (124‑132/648 nt)	fabR →	DNA‑binding transcriptional repressor
4440800	dup 2.6 kb
4455800	dup 1 kb
4684511	T→C	0.61	E94G	arcA ←	DNA‑binding response regulator in two‑component regulatory system with ArcB or CpxA
GCCAM1g458
position	mutation	frequency		gene	description
27595	A→G	0.574	I101M	rihC →	ribonucleoside hydrolase 3
197200	dup 3.5 kb
414829	A→G	0.634	F33S	ybaZ ←	predicted methyltransferase
744652	A→G	0.51	L181P	ybeZ ←	predicted protein with nucleoside triphosphate hydrolase domain
985400	T→C	0.64	intergenic (‑199/‑346)	trxB ← / → lrp	thioredoxin reductase, FAD/NAD(P)‑binding/DNA‑binding transcriptional dual regulator, leucine‑binding
993515	G→A	1	E313K	serS →	seryl‑tRNA synthetase, also charges selenocysteinyl‑tRNA with serine
1004670	T→C	0.552	D679G	pflB ←	pyruvate formate lyase I
1330833	IS10 (+) +9 bp	1	intergenic (+114/‑80)	rssB → / → galU	response regulator of RpoS/glucose‑1‑phosphate uridylyltransferase
1335839	A→G	0.498	F583L	adhE ←	fused acetaldehyde‑CoA dehydrogenase and iron‑dependent alcohol dehydrogenase and pyruvate‑formate lyase deactivase
1391100	dup 5.9 kb
1963424	+C	0.4	coding (748/822 nt)	yeaM ←	predicted DNA‑binding transcriptional regulator
2352481	IS10 (+) +9 bp	0.243	intergenic (‑1105/‑384)	fruK ← / → setB	fructose‑1‑phosphate kinase/lactose/glucose efflux system
2370715	T→C	0.516	G358G	yejH →	predicted ATP‑dependet helicase
2477142	IS10 (+) +9 bp	1	coding (422‑430/504 nt)	yfbM →	predicted protein
2514161	T→C	0.562	T46A	hisP ←	histidine/lysine/arginine/ornithine transporter subunit; ATP‑binding component of ABC superfamily
2587824	A→G	0.723	Y87H	yfdZ ←	prediected aminotransferase, PLP‑dependent
2864027	IS10 (–) +9 bp	0.322	coding (923‑931/1704 nt)	yfjW →	CP4‑57 prophage; predicted inner membrane protein
2950119	IS10 (–) +9 bp	0.538	coding (2463‑2471/2562 nt)	mutS →	methyl‑directed mismatch repair protein
3093189	+G	1	coding (953/2259 nt)	xdhA →	xanthine dehydrogenase, molybdenum binding subunit
3499865	T→C	0.424	R205R	yhdH →	predicted oxidoreductase, Zn‑dependent and NAD(P)‑binding
3628698	T→G	0.344	D38E	pck →	phosphoenolpyruvate carboxykinase
3670788	IS10 (–) +9 bp	0.272	intergenic (‑142/‑43)	asd ← / → yhgN	aspartate‑semialdehyde dehydrogenase, NAD(P)‑binding/predicted antibiotic transporter
3891700	del 9.3 kb
4038500	dup 100.5 kb
4258967	IS10 (+) +9 bp	0.265	coding (124‑132/648 nt)	fabR →	DNA‑binding transcriptional repressor
4537901	IS1 (–) +8 bp	0.418	intergenic (‑254/‑64)	ytfJ ← / → ytfK	predicted transcriptional regulator/conserved protein
4538148	IS10 (–) +9 bp	0.616	coding (177‑185/207 nt)	ytfK →	conserved protein
4539500	dup 146.6 kb
4684349	C→T	0.32	S148N	arcA ←	DNA‑binding response regulator in two‑component regulatory system with ArcB or CpxA
GCCAM1g1000
position	mutation	frequency	annotation	gene	description
27595	A→G	0.678	I101M	rihC →	ribonucleoside hydrolase 3
127846	IS10 (–) +9 bp	0.066	coding (1677‑1685/2598 nt)	htrE ←	predicted outer membrane usher protein
292944	A→G	0.473	S50S	ykgB ←	conserved inner membrane protein
308432	A→G	0.417	V259A	yahB ←	predicted DNA‑bindng transcriptional regulator
355275	A→G	0.557	V78A	sbcD ←	exonuclease, dsDNA, ATP‑dependent
389891	A→G	0.213	V92A	cyoA ←	cytochrome o ubiquinol oxidase subunit II
414829	A→G	0.545	F33S	ybaZ ←	predicted methyltransferase
744652	A→G	0.478	L181P	ybeZ ←	predicted protein with nucleoside triphosphate hydrolase domain
789191	A→G	0.395	pseudogene (552/1137 nt)	ybfL →	predicted transposase (pseudogene)
956549	A→G	0.365	L113L	artP ←	arginine transporter subunit; ATP‑binding component of ABC superfamily
969264	IS1 (+) +9 bp	0.429	intergenic (‑66/‑352)	aqpZ ← / → ybjD	aquaporin/conserved protein with nucleoside triphosphate hydrolase domain
975717	A→G	0.303	F9L	cspD ←	cold shock protein‑like protein
985400	T→C	0.555	intergenic (‑199/‑346)	trxB ← / → lrp	thioredoxin reductase, FAD/NAD(P)‑binding/DNA‑binding transcriptional dual regulator, leucine‑binding
993515	G→A	1	E313K	serS →	seryl‑tRNA synthetase, also charges selenocysteinyl‑tRNA with serine
1004670	T→C	0.598	D679G	pflB ←	pyruvate formate lyase I
1330833	IS10 (+) +9 bp	1	intergenic (+114/‑80)	rssB → / → galU	response regulator of RpoS/glucose‑1‑phosphate uridylyltransferase
1335839	A→G	0.727	F583L	adhE ←	fused acetaldehyde‑CoA dehydrogenase and iron‑dependent alcohol dehydrogenase and pyruvate‑formate lyase deactivase
1391000	dup 6kb
1568242	T→C	0.353	R162R	ynbC →	predicted hydrolase
1754452	G→A	0.516	W51*	clcB →	predicted voltage‑gated chloride channel
1892531	T→C	0.386	intergenic (‑1366/‑1214)	thrS ← / → yniD	threonyl‑tRNA synthetase/predicted protein
1914620	IS10 (+) +9 bp	0.194	coding (891‑899/969 nt)	astE ←	succinylglutamate desuccinylase
1961877	T→C	0.244	R414R	yeaJ →	predicted diguanylate cyclase
1963424	+C	0.67	coding (748/822 nt)	yeaM ←	predicted DNA‑binding transcriptional regulator
2091205	A→G	0.514	intergenic (‑384/‑1699)	fliA ← / → fliD	RNA polymerase, sigma 28 (sigma F) factor/flagellar filament capping protein
2214360	T→C	0.29	Y140C	wcaI ←	predicted glycosyl transferase
2277724	T→C	0.292	V739V	yehB ←	predicted outer membrane protein
2318208	Δ1 bp	1	intergenic (‑492/+260)	yohH ← / ← dusC	conserved protein/tRNA‑dihydrouridine synthase C
2348930	Δ1 bp	0.417	coding (1492/1692 nt)	fruA ←	fused fructose‑specific PTS enzymes: IIBcomponent; IIC components
2352481	IS10 (+) +9 bp	0.127	intergenic (‑1105/‑384)	fruK ← / → setB	fructose‑1‑phosphate kinase/lactose/glucose efflux system
2361936	T→C	0.219	V188A	yejA →	predicted oligopeptide transporter subunit; periplasmic‑binding component of ABC superfamily
2367066	A→G	0.556	L61P	yejG ←	predicted protein
2370715	T→C	1	G358G	yejH →	predicted ATP‑dependet helicase
2388663	A→T	0.339	I203N	napG ←	ferredoxin‑type protein essential for electron transfer from ubiquinol to periplasmic nitrate reductase (NapAB)
2424156	T→C	0.341	K500R	yfaA ←	predicted protein
2472719	A→G	0.498	T74A	elaD →	predicted enzyme
2465600	del 2.6 kb
2477142	IS10 (+) +9 bp	1	coding (422‑430/504 nt)	yfbM →	predicted protein
2503646	T→C	0.258	G130G	ackA →	acetate kinase A and propionate kinase 2
2513260	T→C	0.317	T23A	yfcI ←	putative transposase
2514161	T→C	0.554	T46A	hisP ←	histidine/lysine/arginine/ornithine transporter subunit; ATP‑binding component of ABC superfamily
2531452	T→C	0.435	intergenic (‑60/‑99)	fabB ← / → mnmC	3‑oxoacyl‑[acyl‑carrier‑protein] synthase I/bifunctional 5‑carboxymethylamino‑methyl‑2‑thiouridine oxidoreductase and 5‑aminomethyl‑2‑thiouridine methylase
2552667	Δ1 bp	0.211	intergenic (+234/‑132)	fadL → / → yfdF	long‑chain fatty acid outer membrane transporter/predicted protein
2575636	A→G	0.385	intergenic (+1480/+2174)	evgA → / ← yfdE	DNA‑binding response regulator in two‑component regulatory system with EvgS/predicted CoA‑transferase, NAD(P)‑binding
2587824	A→G	0.609	Y87H	yfdZ ←	prediected aminotransferase, PLP‑dependent
2670071	G→A	0.223	G217S	tktB →	transketolase 2, thiamin‑binding
2680554	IS10 (+) +9 bp	0.196	intergenic (+59/‑472)	acrD → / → yffB	aminoglycoside/multidrug efflux system/conserved protein
2848988	G→A	0.392	G73S	yfjI →	CP4‑57 prophage; predicted protein
2864027	IS10 (–) +9 bp	0.105	coding (923‑931/1704 nt)	yfjW →	CP4‑57 prophage; predicted inner membrane protein
2896000	dup 6.7 kb
2902685	IS1 (+) +9 bp	0.784	coding (695‑703/1173 nt)	emrA →	multidrug efflux system
2950119	IS10 (–) +9 bp	0.648	coding (2463‑2471/2562 nt)	mutS →	methyl‑directed mismatch repair protein
3093189	+GGG	0.254	coding (953/2259 nt)	xdhA →	xanthine dehydrogenase, molybdenum binding subunit
3168327	G→A	0.37	T341I	yggP ←	predicted dehydrogenase
3278024	T→C	0.388	T51A	ygiD ←	predicted dioxygenase
3350844	T→C	0.452	V12A	yhaL →	predicted protein
3445670	A→T	0.5	I186N	elbB ←	isoprenoid biosynthesis protein with amidotransferase‑like domain
3499865	T→C	0.646	R205R	yhdH →	predicted oxidoreductase, Zn‑dependent and NAD(P)‑binding
3548880	A→G	0.393	I53T	rpsJ ←	30S ribosomal subunit protein S10
3581968	A→C	0.243	S28R	crp →	DNA‑binding transcriptional dual regulator
3628698	T→G	0.336	D38E	pck →	phosphoenolpyruvate carboxykinase
3670788	IS10 (–) +9 bp	0.136	intergenic (‑142/‑43)	asd ← / → yhgN	aspartate‑semialdehyde dehydrogenase, NAD(P)‑binding/predicted antibiotic transporter
3899750	del 1.2 kb
3935503	T→C	0.367	H33R	nlpA ←	cytoplasmic membrane lipoprotein‑28
4042000	dup 93.4 kb
4258967	IS10 (+) +9 bp	0.25	coding (124‑132/648 nt)	fabR →	DNA‑binding transcriptional repressor
4537500	dup 148.6
4537901	IS1 (–) +8 bp	0.166	intergenic (‑254/‑64)	ytfJ ← / → ytfK	predicted transcriptional regulator/conserved protein
4538148	IS10 (–) +9 bp	0.886	coding (177‑185/207 nt)	ytfK →	conserved protein
4554165	T→C	0.298	V251A	yjfF →	predicted sugar transporter subunit: membrane component of ABC superfamily
4560878	A→G	0.277	G538G	nrdD ←	anaerobic ribonucleoside‑triphosphate reductase
4590544	T→C	0.292	I143V	idnR ←	DNA‑binding transcriptional repressor, 5‑gluconate‑binding
4593339	A→G	0.346	V300A	idnD ←	L‑idonate 5‑dehydrogenase, NAD‑binding
4615374	A→G	0.488	F379L	fecA ←	KpLE2 phage‑like element; ferric citrate outer membrane transporter
4643610	T→C	0.248	pseudogene (317/2009 nt)	mdoB ←	phosphoglycerol transferase I (pseudogene); C‑terminal 95 codons deleted by del(mrr‑hsdRMS‑mcrBC)
4666885	A→G	0.418	Y211C	yjjJ →	predicted DNA‑binding transcriptional regulator
GCCAM2g458
position	mutation	frequency	annotation	gene	description
197640	dup 5.4 kb
1330833	IS10 (+) +9 bp	1	intergenic (+114/‑80)	rssB → / → galU	response regulator of RpoS/glucose‑1‑phosphate uridylyltransferase
1335875	G→C	0.287	L571V	adhE ←	fused acetaldehyde‑CoA dehydrogenase and iron‑dependent alcohol dehydrogenase and pyruvate‑formate lyase deactivase
1393529	dup 3.3 kb
1667210	IS10 (+) +9 bp	0.275	coding (744‑752/1686 nt)	yddA ←	fused predicted multidrug transporter subunits of ABC superfamily: membrane component; ATP‑binding component
1865003	C→A	0.307	intergenic (+964/‑788)	aroD → / → ydiO	3‑dehydroquinate dehydratase/predicted acyl‑CoA dehydrogenase
1920616	A→G	1	intergenic (‑39/‑407)	astC ← / → xthA	succinylornithine transaminase, PLP‑dependent/exonuclease III
2465500	del 2.3 kb
2477142	IS10 (+) +9 bp	1	coding (422‑430/504 nt)	yfbM →	predicted protein
2816000	dup 5.1 kb
3764157	T→G	0.44	N267T	yhjA ←	predicted cytochrome C peroxidase
3892500	del 8.5 kb
4039000	dup 99 kb
4040478	A→G	0.216	intergenic (+25/‑169)	gltU → / → rrlC	tRNA‑Glu/23S ribosomal RNA
4246000	dup 3 kb
4307400	dup 3.4 kb
4475500	dup 155 kb
4537890	IS10 (+) +9 bp	1	intergenic (‑243/‑74)	ytfJ ← / → ytfK	predicted transcriptional regulator/conserved protein
GCCAM2g1000
position	mutation	frequency	annotation	gene	description
970145	del 6.8 kb
1330833	IS10 (+) +9 bp	1	intergenic (+114/‑80)	rssB → / → galU	response regulator of RpoS/glucose‑1‑phosphate uridylyltransferase
1332688	IS1 (–) +9 bp	0.564	intergenic (‑302/‑295)	hns ← / → tdk	global DNA‑binding transcriptional dual regulator H‑NS/thymidine kinase/deoxyuridine kinase
1335875	G→C	1	L571V	adhE ←	fused acetaldehyde‑CoA dehydrogenase and iron‑dependent alcohol dehydrogenase and pyruvate‑formate lyase deactivase
1391000	dup 6 kb
1745287	IS2 (–) +5 bp	0.929	coding (119‑123/561 nt)	speG →	spermidine N1‑acetyltransferase
1997695	G→T	1	G59V	yobH →	predicted protein
2364706	A→T	1	I142F	yejE →	predicted oligopeptide transporter subunit; membrane component of ABC superfamily
2366982	T→C	1	D89G	yejG ←	predicted protein
2477142	IS10 (+) +9 bp	1	coding (422‑430/504 nt)	yfbM →	predicted protein
2895700	dup 7.8 kb
3764157	T→G	1	N267T	yhjA ←	predicted cytochrome C peroxidase
3924279	IS10 (+) +9 bp	0.832	intergenic (‑7/‑265)	gltS ← / → yicE	glutamate transporter/predicted transporter
4475000	dup 211.1 kb
4537890	IS10 (+) +9 bp	1	intergenic (‑243/‑74)	ytfJ ← / → ytfK	predicted transcriptional regulator/conserved protein
GCCAM3g458
position	mutation	frequency	annotation	gene	description
73105	C→T	0.138	T200M	ftsW →	cell division membrane protein
172800	dup 1.6 kb
316979	A→C	0.251	intergenic (‑56/+38)	frmB ← / ← frmA	predicted esterase/alcohol dehydrogenase class III/glutathione‑dependent formaldehyde dehydrogenase
423250	dup 1 kb
463100	dup 2.8 kb
835250	dup 1 kb
1330833	IS10 (+) +9 bp	1	intergenic (+114/‑80)	rssB → / → galU	response regulator of RpoS/glucose‑1‑phosphate uridylyltransferase
1335572	C→T	0.275	D672N	adhE ←	fused acetaldehyde‑CoA dehydrogenase and iron‑dependent alcohol dehydrogenase and pyruvate‑formate lyase deactivase
1335710	C→T	0.129	A626T	adhE ←	fused acetaldehyde‑CoA dehydrogenase and iron‑dependent alcohol dehydrogenase and pyruvate‑formate lyase deactivase
1394000	dup 3 kb
1724600	del 2.4 kb
1920597	Δ1 bp	0.304	intergenic (‑20/‑426)	astC ← / → xthA	succinylornithine transaminase, PLP‑dependent/exonuclease III
2257994	A→G	0.146	D84G	yegS →	conserved protein
2352553	IS2 (+) +5 bp	0.347	intergenic (‑1177/‑316)	fruK ← / → setB	fructose‑1‑phosphate kinase/lactose/glucose efflux system
2367184	+ACCAGCAG	0.172	coding (64/345 nt)	yejG ←	predicted protein
2477142	IS10 (+) +9 bp	1	coding (422‑430/504 nt)	yfbM →	predicted protein
3362600	del 3.2 kb
3569000	dup 1.8 kb
3734000	dup 3 kb
3862250	dup 1.2 kb
4039000	dup 98 kb
4280100	dup 0.9 kb
4538007	IS10 (+) +9 bp	1	coding (36‑44/207 nt)	ytfK →	conserved protein
GCCAM3g1000
position	mutation	frequency	annotation	gene	description
316979	A→C	0.508	intergenic (‑56/+38)	frmB ← / ← frmA	predicted esterase/alcohol dehydrogenase class III/glutathione‑dependent formaldehyde dehydrogenase
975578	C→A	0.389	G55V	cspD ←	cold shock protein‑like protein
975741	IS10 (+) +9 bp	0.26		[cspD]	[cspD]
1330833	IS10 (+) +9 bp	1	intergenic (+114/‑80)	rssB → / → galU	response regulator of RpoS/glucose‑1‑phosphate uridylyltransferase
1335572	C→T	0.621	D672N	adhE ←	fused acetaldehyde‑CoA dehydrogenase and iron‑dependent alcohol dehydrogenase and pyruvate‑formate lyase deactivase
1335710	C→T	0.307	A626T	adhE ←	fused acetaldehyde‑CoA dehydrogenase and iron‑dependent alcohol dehydrogenase and pyruvate‑formate lyase deactivase
1391000	dup 6 kb
1631531	IS1 (+) +9 bp	0.368	coding (1141‑1149/1389 nt)	narU ←	nitrate/nitrite transporter
1914620	IS10 (+) +9 bp	0.386	coding (891‑899/969 nt)	astE ←	succinylglutamate desuccinylase
1920597	Δ1 bp	0.284	intergenic (‑20/‑426)	astC ← / → xthA	succinylornithine transaminase, PLP‑dependent/exonuclease III
1985011	G→A	0.371	E83K	yeaB →	predicted NUDIX hydrolase
2257994	A→G	0.32	D84G	yegS →	conserved protein
2352553	IS2 (+) +5 bp	0.49	intergenic (‑1177/‑316)	fruK ← / → setB	fructose‑1‑phosphate kinase/lactose/glucose efflux system
2367184	+ACCAGCAG	0.484	coding (64/345 nt)	yejG ←	predicted protein
2465800	del 1.9 kb
2477142	IS10 (+) +9 bp	1	coding (422‑430/504 nt)	yfbM →	predicted protein
2680554	IS10 (+) +9 bp	0.285	intergenic (+59/‑472)	acrD → / → yffB	aminoglycoside/multidrug efflux system/conserved protein
2901266	IS10 (–) +9 bp	0.784	intergenic (+23/‑717)	ygaH → / → emrA	predicted inner membrane protein/multidrug efflux system
3174934	IS10 (+) +9 bp	0.316	intergenic (‑208/‑62)	tktA ← / → yggG	transketolase 1, thiamin‑binding/predicted peptidase
3670788	IS10 (–) +9 bp	0.087	intergenic (‑142/‑43)	asd ← / → yhgN	aspartate‑semialdehyde dehydrogenase, NAD(P)‑binding/predicted antibiotic transporter
3924279	IS10 (+) +9 bp	0.388	intergenic (‑7/‑265)	gltS ← / → yicE	glutamate transporter/predicted transporter
3984515	IS10 (–) +9 bp	0.291	coding (179‑187/1416 nt)	tnaA →	tryptophanase/L‑cysteine desulfhydrase, PLP‑dependent
4038500	dup 100.5 kb
4387000	dup 299.1 kb
4538007	IS10 (+) +9 bp	1	coding (36‑44/207 nt)	ytfK →	conserved protein
OPTAMP1g458
position	mutation	frequency	annotation	gene	description
218230	dup 97.8 kb
1330840	dup 6.7 kb
1352500	dup 2.4 kb
1378250	dup 8.8 kb
3361000	del 4.5 kb
3582216	C→A	0.657	N110K	crp →	DNA‑binding transcriptional dual regulator
3893000	del 8 kb
4466563	A→G	0.458	G50G	aspA ←	aspartate ammonia‑lyase
4537300	dup 148.8 kb
4537890	IS10 (+) +9 bp	0.609	intergenic (‑243/‑74)	ytfJ ← / → ytfK	predicted transcriptional regulator/conserved protein
4635393	IS10 (+) +9 bp	0.691	pseudogene (772‑780/1241 nt)	yjhR →	KpLE2 phage‑like element; helicase family C‑terminal fragment
4684496	T→C	0.749	D99G	arcA ←	DNA‑binding response regulator in two‑component regulatory system with ArcB or CpxA
OPTAMP1g1000
position	mutation	frequency	annotation	gene	description
59123	IS150 (+) +3 bp	1	pseudogene (650‑652/796 nt)	yabP →	predicted protein (pseudogene)
262026	del 1.4 kb	1
423000	IS10 (+) +9 bp	1	coding (1167‑1175/1194 nt)	acrA ←	multidrug efflux system
441580	IS10 (–) +9 bp	1	coding (206‑214/1677 nt)	ybaL ←	predicted transporter with NAD(P)‑binding Rossmann‑fold domain
874566	IS10 (–) +9 bp	1	coding (623‑631/714 nt)	ybhM →	conserved inner membrane protein
1391700	dup 5.7 kb
1975385	IS10 (+) +9 bp	1	coding (946‑954/966 nt)	yeaX →	predicted oxidoreductase
2192200	del 6.8 kb
3023500	dup 1.2 kb
3362800	del 2.6 kb
3445304	IS150 (–) +4 bp	0.842	coding (270‑273/729 nt)	mtgA ←	biosynthetic peptidoglycan transglycosylase
3562359	IS10 (–) +9 bp		coding (126‑134/477 nt)	bfr ←	bacterioferritin, iron storage and detoxification protein
3569250	dup 1.7 kb
3569379	A→C	1	L157*	rpsG ←	30S ribosomal subunit protein S7
3740700	dup 0.8 kb
3743895	IS10 (–) +9 bp	1	intergenic (+476/‑393)	gor → / → arsR	glutathione oxidoreductase/DNA‑binding transcriptional repressor
3892500	del 8.5 kb
4221458	A→G	1	L240P	cytR ←	DNA‑binding transcriptional dual regulator
4283600	dup 2.1 kb
4477355	C→G	1	intergenic (‑26/+37)	ampC ← / ← frdD	beta‑lactamase/D‑alanine carboxypeptidase/fumarate reductase (anaerobic), membrane anchor subunit
4477398	IS2 (–) +5 bp	0.797	coding (350‑354/360 nt)	frdD ←	fumarate reductase (anaerobic), membrane anchor subunit
4538202	IS10 (+) +9 bp	1	intergenic (+24/+47)	ytfK → / ← ytfL	conserved protein/predicted inner membrane protein
4551000	dup 1.5 kb
4684496	T→C	1	D99G	arcA ←	DNA‑binding response regulator in two‑component regulatory system with ArcB or CpxA
OPTAMP2g458
position	mutation	frequency	annotation	gene	description
218150	dup 88.5 kb
1390830	dup 6.2 kb
1920604	T→C	1	intergenic (‑27/‑419)	astC ← / → xthA	succinylornithine transaminase, PLP‑dependent/exonuclease III
2532435	IS150 (+) +3 bp	0.686	coding (885‑887/2007 nt)	mnmC →	bifunctional 5‑carboxymethylamino‑methyl‑2‑thiouridine oxidoreductase and 5‑aminomethyl‑2‑thiouridine methylase
3361600	del 4.7 kb
3892400	del 8.6 kb
4047000	dup 91 kb
4258885	IS2 (+) +5 bp	0.143	coding (42‑46/648 nt)	fabR →	DNA‑binding transcriptional repressor
4537890	IS10 (–) +9 bp	0.844	intergenic (‑243/‑74)	ytfJ ← / → ytfK	predicted transcriptional regulator/conserved protein
4537890	IS10 (+) +9 bp	0.697	intergenic (‑243/‑74)	ytfJ ← / → ytfK	predicted transcriptional regulator/conserved protein
OPTAMP2g1000
position	mutation	frequency	annotation	gene	description
19671	A→G	0.346	intergenic (+51/+140)	nhaR → / ← insB‑1	DNA‑binding transcriptional activator/IS1 transposase InsAB'
23100	dup 1.9 kb
40700	dup 1 kb
56406	T→C	0.831	Y235C	imp ←	exported protein required for envelope biosynthesis and integrity
59123	IS150 (+) +3 bp		pseudogene (650‑652/796 nt)	yabP →	predicted protein (pseudogene)
66655	A→G	0.37	Y380C	ftsI →	transpeptidase involved in septal peptidoglycan synthesis (penicillin‑binding protein 3)
88903	T→C	0.463	N309S	hofC ←	assembly protein in type IV pilin biogenesis, transmembrane protein
145840	C→T	1	T92M	fhuB →	fused iron‑hydroxamate transporter subunits of ABC superfamily: membrane components
173200	dup 1.3 kb
215271	A→G	1	Y713H	fadE ←	acyl coenzyme A dehydrogenase
222694	A→G	0.91	pseudogene (1481/1713 nt)	lfhA ←	flagellar system protein, promoterless fragment (pseudogene)
237753	A→G	0.861	V103A	ykfG ←	CP4‑6 prophage; predicted DNA repair protein
295046	A→G	0.44	T16A	ykgD →	predicted DNA‑binding transcriptional regulator
359804	T→C	1	G88G	proY →	predicted cryptic proline transporter
422886	+C	1	coding (73/3150 nt)	acrB ←	multidrug efflux system protein
426096	A→G	0.402	I336V	kefA →	fused conserved protein; mechanosensitive channel protein
463200	dup 2.6 kb
771194	+A	1	coding (1082/2199 nt)	speF ←	ornithine decarboxylase isozyme, inducible
784039	C→T	1	T881I	rhsC →	rhsC element core protein RhsC
799127	G→A	1	A153V	abrB ←	predicted regulator
815568	A→G	1	Q247R	sucC →	succinyl‑CoA synthetase, beta subunit
1069954	A→G	1	G499G	ycbZ ←	predicted peptidase
1151517	+G	1	intergenic (+201/+716)	ycdU → / ← serX	predicted inner membrane protein/tRNA‑Ser
1169813	G→A	1	L116F	mdtG ←	predicted drug efflux system
1238608	G→A	0.379	P169S	potB ←	polyamine transporter subunit; membrane component of ABC superfamily
1269372	Δ1 bp	1	coding (487/912 nt)	hlyE ←	hemolysin E
1274046	A→G	1	L46L	nhaB ←	sodium:proton antiporter
1307847	C→A	0.337	G73G	kdsA →	3‑deoxy‑D‑manno‑octulosonate 8‑phosphate synthase
1339431	T→C	0.414	intergenic (+722/‑793)	ychE → / → oppA	predicted inner membrane protein/oligopeptide transporter periplasmic subunit
1388437	A→G	0.939	Y387C	mhpA →	3‑(3‑hydroxyphenyl)propionate hydroxylase
1393300	dup 3.8 kb
1405955	T→C	0.568	A417A	trpC ←	fused indole‑3‑glycerolphosphate synthetase; N‑(5‑phosphoribosyl)anthranilate isomerase
1438610	Δ1 bp	1	intergenic (‑151/+217)	fabI ← / ← ycjD	enoyl‑[acyl‑carrier‑protein] reductase, NADH‑dependent/conserved protein
1446969	A→G	0.355	L454L	puuA ←	gamma‑Glu‑putrescine synthase
1487399	Δ1 bp	1	coding (258/516 nt)	ogt ←	O‑6‑alkylguanine‑DNA:cysteine‑protein methyltransferase
1522720	T→C	1	intergenic (‑1043/+1084)	ynaE ← / ← uspF	Rac prophage; predicted DNA‑binding transcriptional regulator/stress‑induced protein, ATP‑binding protein
1522758	G→C	1	intergenic (‑1081/+1046)	ynaE ← / ← uspF	Rac prophage; predicted DNA‑binding transcriptional regulator/stress‑induced protein, ATP‑binding protein
1522778	C→T	0.835	intergenic (‑1101/+1026)	ynaE ← / ← uspF	Rac prophage; predicted DNA‑binding transcriptional regulator/stress‑induced protein, ATP‑binding protein
1528793	A→G	1	L204P	ydbK ←	fused predicted pyruvate‑flavodoxin oxidoreductase: conserved protein; conserved protein; FeS binding protein
1536963	Δ1 bp	1	coding (826/1500 nt)	feaB →	phenylacetaldehyde dehydrogenase
1552608	G→A	1	A151T	paaX →	DNA‑binding transcriptional repressor of phenylacetic acid degradation, aryl‑CoA responsive
1641752	C→T	0.435	A236T	adhP ←	alcohol dehydrogenase, 1‑propanol preferring
1658557	Δ1 bp	1	coding (552/1536 nt)	gadC ←	predicted glutamate:gamma‑aminobutyric acid antiporter
1663928	T→C	1	T771A	yddB ←	predicted porin protein
1713631	T→C	0.531	T467A	dcp ←	dipeptidyl carboxypeptidase II
1733141	G→A	0.381	P48S	relE ←	Qin prophage; toxin of the RelE‑RelB toxin‑antitoxin system
1761403	T→C	0.893	N153N	ydgD →	predicted peptidase
1774417	T→C	1	H386R	fumC ←	fumarate hydratase (fumarase C),aerobic Class II
1780744	T→C	1	T365A	uidC ←	predicted outer membrane porin protein
1936462	T→C	0.235	T48A	selD ←	selenophosphate synthase
2003794	T→C	1	A112A	proQ ←	predicted structural transport element
2050348	G→A	1	L564L	argS →	arginyl‑tRNA synthetase
2059115	T→C	0.308	S155S	tap ←	methyl‑accepting protein IV
2079715	A→G	0.912	M335V	tyrP →	tyrosine transporter
2145500	del 3.2 kb
2164084	A→G	0.347	T92A	yeeR →	CP4‑44 prophage; predicted membrane protein
2224389	A→G	0.49	V99A	wzc ←	protein‑tyrosine kinase
2249086	A→G	0.435	T557A	mdtC →	multidrug efflux system, subunit C
2415695	T→C	1	S193P	atoB →	acetyl‑CoA acetyltransferase
2472805	Δ1 bp	0.83	coding (306/1212 nt)	elaD →	predicted enzyme
2496985	IS10 (–) +9 bp		intergenic (‑557/‑355)	lrhA ← / → yfbQ	DNA‑binding transcriptional repressor of flagellar, motility and chemotaxis genes/predicted aminotransferase
2544068	A→G	1	W241R	yfcU ←	predicted export usher protein
2564925	IS10 (+) +9 bp	1	coding (155‑163/537 nt)	yfdR →	CPS‑53 (KpLE1) prophage; conserved protein
2578403	IS2 (+) +5 bp	0.488	coding (549‑553/1146 nt)	yfdE ←	predicted CoA‑transferase, NAD(P)‑binding
2618164	A→G	1	G600G	ligA ←	DNA ligase, NAD(+)‑dependent
2620370	T→C	0.913	Q217Q	zipA ←	cell division protein involved in Z ring assembly
2681210	T→C	1	G59G	yffB →	conserved protein
2691383	G→A	1	L132L	hyfA →	hydrogenase 4, 4Fe‑4S subunit
2779998	G→A	0.934	S296S	yfhK ←	predicted sensory kinase in two‑component system
2815455	Δ1 bp	1	coding (79/1299 nt)	kgtP ←	alpha‑ketoglutarate transporter
2855610	T→C	1	intergenic (‑47/‑95)	yfjM ← / → yfjN	CP4‑57 prophage; predicted protein/CP4‑57 prophage; RNase LS
2954124	+T	1	intergenic (+59/‑676)	ygbK → / → ygbM	conserved protein/conserved protein
3034704	IS10 (–) +9 bp	0.354	intergenic (‑237/+98)	gcvA ← / ← ygdI	DNA‑binding transcriptional dual regulator/predicted protein
3054504	C→T	0.471	W51*	ppdC ←	predicted protein
3064795	+C	1	coding (960/1194 nt)	ygeD ←	predicted inner membrane protein
3183544	T→C	0.377	intergenic (+201/‑681)	sprT → / → yggJ	conserved protein/predicted protein
3219642	T→C	0.21	A119A	glcG ←	conserved protein
3299464	A→G	1	R145R	bacA ←	undecaprenyl pyrophosphate phosphatase
3356089	G→A	0.388	H699H	tdcE ←	pyruvate formate‑lyase 4/2‑ketobutyrate formate‑lyase
3362800	del 2.6 kb
3426496	T→C	0.217	E342E	obgE ←	GTPase involved in cell partioning and DNA repair
3463323	IS2 (–) +5 bp	1	coding (631‑635/717 nt)	yhcF →	predicted transcriptional regulator
3535600	dup 2 kb
3590281	T→C	1	G168G	nirB →	nitrite reductase, large subunit, NAD(P)H‑binding
3648327	T→C	1	intergenic (‑87/‑525)	malP ← / → malT	maltodextrin phosphorylase/fused conserved protein; DNA‑binding transcriptional activator, maltotriose‑ATP‑binding
3776660	T→C	0.226	N350S	yhjJ ←	predicted zinc‑dependent peptidase
3819147	T→C	1	D284G	glyS ←	glycine tRNA synthetase, beta subunit
3892000	del 10 kb
3972115	T→C	0.384	T149A	yidA ←	predicted hydrolase
3984300	dup 1.5 kb
4054468	A→G	0.917	V99A	ilvY ←	DNA‑binding transcriptional dual regulator
4087500	dup 1.7 kb
4130145	A→G	0.87	T20A	trkH →	potassium transporter
4188322	A→G	0.436	G108G	frvX ←	predicted endo‑1,4‑beta‑glucanase
4211124	C→T	0.372	H38Y	yiiT →	stress‑induced protein
4216545	A→G	1	intergenic (+65/+20)	yiiU → / ← rraA	conserved protein/ribonuclease E (RNase E) inhibitor protein
4257719	G→A	0.932	C264C	sthA ←	soluble pyridine nucleotide transhydrogenase
4258885	IS2 (+) +5 bp	1	coding (42‑46/648 nt)	fabR →	DNA‑binding transcriptional repressor
4270203	A→G	0.352	T143A	murB →	UDP‑N‑acetylenolpyruvoylglucosamine reductase, FAD‑binding
4279500	dup 2.1 kb
4331014	T→C	0.87	intergenic (‑62/‑463)	lysC ← / → pgi	aspartokinase III/glucosephosphate isomerase
4386718	A→G	0.422	A412A	nrfA →	nitrite reductase, formate‑dependent, cytochrome
4455959	A→G	1	G348G	cadA ←	lysine decarboxylase 1
4465096	+C	1	coding (63/1302 nt)	dcuA ←	C4‑dicarboxylate antiporter
4477355	Δ1 bp	1	intergenic (‑26/+37)	ampC ← / ← frdD	beta‑lactamase/D‑alanine carboxypeptidase/fumarate reductase (anaerobic), membrane anchor subunit
4477420	A→T	1	V111D	frdD ←	fumarate reductase (anaerobic), membrane anchor subunit
4493689	T→C	0.237	G413G	yjeF →	predicted carbohydrate kinase
4496773	CG :: IS10 (+) +7 bp	1	coding (977‑983/1848 nt)	mutL →	methyl‑directed mismatch repair protein
4500060	A→G	0.389	N335S	hflX →	predicted GTPase
4511883	A→G	1	E157E	yjfC →	predicted synthetase/amidase
4532674	T→C	0.263	S59S	ytfH →	predicted transcriptional regulator
4537953	IS10 (+) +9 bp	1	intergenic (‑306/‑11)	ytfJ ← / → ytfK	predicted transcriptional regulator/conserved protein
4568620	A→G	0.259	T389A	mgtA →	magnesium transporter
4593693	C→T	1	G182D	idnD ←	L‑idonate 5‑dehydrogenase, NAD‑binding
4628338	A→G	1	G137G	sgcQ ←	KpLE2 phage‑like element; predicted nucleoside triphosphatase
4671439	A→G	1	H348R	radA →	predicted repair protein
4684496	T→C	1	D99G	arcA ←	DNA‑binding response regulator in two‑component regulatory system with ArcB or CpxA
OPTAMP3g458
position	mutation	frequency	annotation	gene	description
171800	dup 2.7 kb
218250	dup 18 kb
272040	dup 44 kb
423000	IS10 (+) +9 bp	0.793	coding (1167‑1175/1194 nt)	acrA ←	multidrug efflux system
1378250	dup 8.8 kb
1621780	A→G	1	D37G	pptA →	4‑oxalocrotonate tautomerase
1723700	del 5.3 kb
1787153	A→C	0.871	L338R	malI ←	DNA‑binding transcriptional repressor
1907330	dup 34.5 kb
2145200	del 3.8 kb
2557905	IS2 (+) +5 bp	0.885	coding (264‑268/363 nt)	yfdG →	CPS‑53 (KpLE1) prophage; bactoprenol‑linked glucose translocase (flippase)
2975826	IS10 (–) +9 bp	0.586	coding (1950‑1958/2667 nt)	ygcB ←	conserved protein, member of DEAD box family
3362500	del 3 kb
3569379	A→C	0.091	L157*	rpsG ←	30S ribosomal subunit protein S7
3822188	IS10 (–) +9 bp	0.72	coding (702‑710/996 nt)	yiaH →	conserved inner membrane protein
3892500	del 8.5 kb
4042000	dup 93.4 kb
4537890	IS10 (+) +9 bp	0.929	intergenic (‑243/‑74)	ytfJ ← / → ytfK	predicted transcriptional regulator/conserved protein
4565674	A→T	0.122	V113E	treB ←	fused trehalose(maltose)‑specific PTS enzyme: IIB component; IIC component
4658761	C→T	0.1	intergenic (+16/+404)	yjjV → / ← yjjW	predicted DNase/predicted pyruvate formate lyase activating enzyme
4684496	T→C	0.751	D99G	arcA ←	DNA‑binding response regulator in two‑component regulatory system with ArcB or CpxA
OPTAMP3g1000
position	mutation	frequency	annotation	gene	description
66280	A→G	0.626	N255S	ftsI →	transpeptidase involved in septal peptidoglycan synthesis (penicillin‑binding protein 3)
102607	G→A	0.654	G198S	lpd →	lipoamide dehydrogenase, E3 component is part of three enzyme complexes
103652	A→G	0.415	R571R	yacH ←	predicted protein
108623	IS10 (+) +9 bp	0.33	coding (132‑140/363 nt)	yacL →	conserved protein
113375	G→A	0.635	T652M	gcd ←	glucose dehydrogenase
171344	A→G	0.268	N232S	rseP →	inner membrane zinc RIP metalloprotease
195508	A→G	0.596	V73A	metI ←	membrane component of DL‑methionine uptake transporter (MUT)
216936	A→G	0.594	Y158H	fadE ←	acyl coenzyme A dehydrogenase
218250	dup 18 kb
255600	del 3.1 kb
272050	dup 44 kb
311352	T→C	0.464	S218S	yahE →	predicted protein
344140	A→G	0.648	G20G	proC ←	pyrroline‑5‑carboxylate reductase, NAD(P)‑binding
390472	IS1 (–) +9 bp	0.472	intergenic (‑307/+145)	cyoA ← / ← ampG	cytochrome o ubiquinol oxidase subunit II/muropeptide transporter
396575	A→G	0.493	T199A	clpX →	ATPase and specificity subunit of ClpX‑ClpP ATP‑dependent serine protease
423000	IS10 (+) +9 bp	1	coding (1167‑1175/1194 nt)	acrA ←	multidrug efflux system
495590	T→C	0.537	E236G	folD ←	bifunctional 5,10‑methylene‑tetrahydrofolate dehydrogenase and 5,10‑methylene‑tetrahydrofolate cyclohydrolase
792785	A→G	1	intergenic (+45/+105)	phr → / ← ybgH	deoxyribodipyrimidine photolyase, FAD‑binding/predicted transporter
813583	G→A	0.357	A83T	sucB →	dihydrolipoyltranssuccinase
815889	C→T	0.641	A354V	sucC →	succinyl‑CoA synthetase, beta subunit
924517	A→G	0.412	T134A	gsiC →	permease component of a glutathione transporter
1068659	+T	1	intergenic (+49/‑207)	ymbA → / → rmf	conserved protein/ribosome modulation factor
1203364	A→G	0.563	intergenic (+5/‑63)	plsX → / → fabH	fatty acid/phospholipid synthesis protein/3‑oxoacyl‑[acyl‑carrier‑protein] synthase III
1247111	G→A	0.492	R63R	hflD ←	predicted lysogenization regulator
1251545	Δ1 bp	1	intergenic (‑78/+622)	elbA ← / ← ycgX	predicted protein/predicted protein
1282142	C→T	0.744	A135T	ldcA ←	L,D‑carboxypeptidase A
1378000	20 kb
1408511	IS10 (–) +9 bp	0.624	coding (286‑294/1596 nt)	trpD ←	fused glutamine amidotransferase (component II) of anthranilate synthase; anthranilate phosphoribosyl transferase
1466517	Δ1 bp	1	coding (1214/2268 nt)	ycjT →	predicted hydrolase
1476301	A→G	1	intergenic (‑70/‑49)	tpx ← / → ycjG	lipid hydroperoxide peroxidase/L‑Ala‑D/L‑Glu epimerase
1511240	T→C	1	C13C	trkG →	Rac prophage; potassium transporter subunit
1547476	A→G	0.609	A198A	paaG →	acyl‑CoA hydratase
1551480	+G	1	coding (737/1314 nt)	paaK →	phenylacetyl‑CoA ligase
1577605	+G	1	coding (755/1440 nt)	aldA →	aldehyde dehydrogenase A, NAD‑linked
1623027	A→G	0.697	T129A	nhoA →	N‑hydroxyarylamine O‑acetyltransferase
1667011	IS10 (–) +9 bp	0.316	coding (943‑951/1686 nt)	yddA ←	fused predicted multidrug transporter subunits of ABC superfamily: membrane component; ATP‑binding component
1674508	T→G	0.608	T200P	ydeP ←	predicted oxidoreductase
1682438	Δ1 bp	1	coding (3298/3978 nt)	ydeK ←	predicted lipoprotein
1687899	A→G	0.625	intergenic (‑41/+38)	lsrK ← / ← lsrR	autoinducer‑2 (AI‑2) kinase/lsr operon transcriptional repressor
1723215	A→G	0.573	G94G	stfQ ←	Qin prophage; predicted side tail fibre assembly protein
1745126	+C	1	coding (334/342 nt)	ynfB →	predicted protein
1787153	A→C	0.317	L338R	malI ←	DNA‑binding transcriptional repressor
1823820	T→C	0.588	V264A	ydhO →	predicted lipoprotein
1830291	IS10 (–) +9 bp	0.286	coding (284‑292/1149 nt)	cfa →	cyclopropane fatty acyl phospholipid synthase (unsaturated‑phospholipid methyltransferase)
1839575	T→C	0.649	M12V	ydhX ←	predicted 4Fe‑4S ferridoxin‑type protein
1861474	A→G	0.596	Y123C	ydiN →	predicted transporter
1868643	T→C	0.537	S144S	ydiQ →	conserved protein
1907400	dup 34.4 kb
1908914	T→C	0.28	D299G	chbC ←	N,N'‑diacetylchitobiose‑specific enzyme IIC component of PTS
1995116	T→C	0.581	G180G	rrmA ←	23S rRNA m1G745 methyltransferase
2108350	T→C	0.611	S311S	fliK →	flagellar hook‑length control protein
2127038	T→C	0.718	T49T	yedV ←	predicted sensory kinase in two‑component regulatory system with YedW
2261623	A→G	0.564	C95R	gatD ←	galactitol‑1‑phosphate dehydrogenase, Zn‑dependent and NAD(P)‑binding
2268209	T→C	0.643	V120A	yegT →	predicted nucleoside transporter
2268997	A→G	0.536	T383A	yegT →	predicted nucleoside transporter
2338905	A→G	0.633	T60A	yeiH →	conserved inner membrane protein
2390610	T→C	0.352	N385S	napA ←	nitrate reductase, periplasmic, large subunit
2437076	A→G	0.28	N228S	nrdB →	ribonucleoside diphosphate reductase 1, beta subunit, ferritin‑like protein
2465750	del 1.9 kb
2496985	IS10 (–) +9 bp	0.605	intergenic (‑557/‑355)	lrhA ← / → yfbQ	DNA‑binding transcriptional repressor of flagellar, motility and chemotaxis genes/predicted aminotransferase
2557905	IS2 (+) +5 bp	0.439	coding (264‑268/363 nt)	yfdG →	CPS‑53 (KpLE1) prophage; bactoprenol‑linked glucose translocase (flippase)
2634573	T→C	0.656	Q275R	yfeT ←	predicted DNA‑binding transcriptional regulator
2698261	T→C	0.347	S520P	hyfF →	hydrogenase 4, membrane subunit
2872995	IS10 (+) +9 bp	0.606		[pinH]	[pinH]
2949655	IS10 (–) +9 bp	0.594	coding (1999‑2007/2562 nt)	mutS →	methyl‑directed mismatch repair protein
2951597	G→A	0.565	H78Y	ygbI ←	predicted DNA‑binding transcriptional regulator
2975826	IS10 (–) +9 bp	0.307	coding (1950‑1958/2667 nt)	ygcB ←	conserved protein, member of DEAD box family
2991598	T→C	0.625	V148A	yqcE →	predicted transporter
3093189	+G	1	coding (953/2259 nt)	xdhA →	xanthine dehydrogenase, molybdenum binding subunit
3119117	A→G	0.52	V35V	ygfQ →	predicted transporter
3233997	A→G	0.704	I98T	gss ←	fused glutathionylspermidine amidase; glutathionylspermidine synthetase
3247730	T→C	0.631	T8A	exbB ←	membrane spanning protein in TonB‑ExbB‑ExbD complex
3286240	T→C	0.762	V198A	yqiH →	predicted periplasmic pilin chaperone
3289663	T→C	1	S345P	yqiK →	conserved protein
3404767	+C	1	intergenic (‑76/+33)	nlpI ← / ← pnp	conserved protein/polynucleotide phosphorylase/polyadenylase
3410208	C→T	0.683	G525D	infB ←	fused protein chain initiation factor 2, IF2: membrane protein; conserved protein
3459524	IS2 (+) +5 bp	0.285	coding (951‑955/2382 nt)	yhcD →	predicted outer membrane protein
3562359	IS10 (–) +9 bp	0.259	coding (126‑134/477 nt)	bfr ←	bacterioferritin, iron storage and detoxification protein
3569379	A→C	1	L157*	rpsG ←	30S ribosomal subunit protein S7
3694132	T→C	0.381	C127C	yhhK →	conserved protein
3822188	IS10 (–) +9 bp	0.3	coding (702‑710/996 nt)	yiaH →	conserved inner membrane protein
3862764	IS10 (–) +9 bp	0.308	coding (828‑836/843 nt)	yibA →	lyase containing HEAT‑repeat
3904655	C→T	0.388	R172R	kdtA →	3‑deoxy‑D‑manno‑octulosonic‑acid transferase (KDO transferase)
4026783	+G	1	intergenic (‑1573/‑140)	viaA ← / → trkD	Von Willebrand Factor Type A (VWA) domain‑containing protein/potassium transporter
4031966	A→G	0.569	T28A	rbsB →	D‑ribose transporter subunit; periplasmic‑binding compoent of ABC superfamily
4112473	T→C	0.462	T214A	ysgA ←	predicted hydrolase
4219130	A→G	0.496	V113A	hslU ←	molecular chaperone and ATPase component of HslUV protease
4221877	IS10 (–) +9 bp	0.739	coding (292‑300/1026 nt)	cytR ←	DNA‑binding transcriptional dual regulator
4265935	A→T	0.244	intergenic (+15/‑157)	rrsB → / → gltT	16S ribosomal RNA/tRNA‑Glu
4265941	T→C	0.254	intergenic (+21/‑151)	rrsB → / → gltT	16S ribosomal RNA/tRNA‑Glu
4281896	T→C	0.63	V978A	rpoB →	RNA polymerase, beta subunit
4289832	T→C	0.3	T175A	thiG ←	thiamin biosynthesis ThiGH complex subunit
4304659	A→G	0.406	V198A	purH ←	fused IMP cyclohydrolase; phosphoribosylaminoimidazolecarboxamide formyltransferase
4380523	IS150 (+) +3 bp	0.722	coding (270‑272/1293 nt)	yjcF ←	conserved protein
4420927	A→G	1	intergenic (‑120/+794)	phnF ← / ← phnD	predicted DNA‑binding transcriptional regulator of phosphonate uptake and biodegradation/phosphonate/organophosphate ester transporter subunit; periplasmic binding component of ABC superfamily
4472549	A→G	1	L24P	yjeJ ←	predicted protein
4477366	Δ1 bp	0.335	intergenic (‑37/+26)	ampC ← / ← frdD	beta‑lactamase/D‑alanine carboxypeptidase/fumarate reductase (anaerobic), membrane anchor subunit
4490639	Δ1 bp	1	intergenic (+105/‑106)	orn → / → glyV	oligoribonuclease/tRNA‑Gly
4537890	IS10 (+) +9 bp	1	intergenic (‑243/‑74)	ytfJ ← / → ytfK	predicted transcriptional regulator/conserved protein
4543812	A→G	0.563	Q439R	ytfN →	conserved protein
4544607	A→G	1	H704R	ytfN →	conserved protein
4565674	A→T	0.69	V113E	treB ←	fused trehalose(maltose)‑specific PTS enzyme: IIB component; IIC component
4627786	T→C	0.599	Q9R	sgcA ←	KpLE2 phage‑like element; predicted phosphotransferase enzyme IIA component
4650572	Δ1 bp	1	noncoding (79/87 nt)	leuV ←	tRNA‑Leu
4672751	T→C	0.384	F318L	nadR →	NadR transcriptional repressor / ribosylnicotinamide kinase / NMN adenylyltransferase
4679114	T→C	0.639	T228A	rob ←	DNA‑binding transcriptional activator
4684496	T→C	1	D99G	arcA ←	DNA‑binding response regulator in two‑component regulatory system with ArcB or CpxA
OPTCAM1g458
position	mutation	frequency	annotation	gene	description
218200	dup 97.8 kb
463300	dup 2.7 kb
1189900	T→G	0.85	V168V	flgG →	flagellar component of cell‑distal portion of basal‑body rod
1274348	IS1 (+) +9 bp	0.732	intergenic (‑167/‑46)	nhaB ← / → fadR	sodium:proton antiporter/DNA‑binding transcriptional dual regulator of fatty acid metabolism
1391000	dup 6 kb
2351011	IS10 (–) +9 bp	0.772	coding (358‑366/939 nt)	fruK ←	fructose‑1‑phosphate kinase
3894500	del 6.5 kb
3919366	A→C	1	N456H	spoT →	bifunctional (p)ppGpp synthetase II and guanosine‑3',5'‑bis pyrophosphate 3'‑pyrophosphohydrolase
4042000	dup 93.4 kb
4119127	IS10 (–) +9 bp	0.043	coding (240‑248/270 nt)	tatA →	TatABCE protein translocation system subunit
4132699	G→A	0.455	noncoding (226/1542 nt)	rrsA →	16S ribosomal RNA
4283900	dup 1.8 kb
4678338	T→C	0.092	R19R	ytjC →	phosphoglyceromutase 2, co‑factor independent
4684076	IS2 (–) +5 bp	0.826	coding (712‑716/717 nt)	arcA ←	DNA‑binding response regulator in two‑component regulatory system with ArcB or CpxA
OPTCAM1g1000
position	mutation	frequency	annotation	gene	description
5397	G→A	0.339	G55D	yaaX →	predicted protein
70544	G→A	0.216	A147T	mraY →	phospho‑N‑acetylmuramoyl‑pentapeptide transferase
132956	A→G	0.668	V92A	pcnB ←	poly(A) polymerase I
194570	T→C	0.27	I155V	metQ ←	receptor component of DL‑methionine uptake transporter (MUT)
226895	C→T	0.385	T28I	yafP →	predicted acyltransferase with acyl‑CoA N‑acyltransferase domain
334477	C→T	0.755	V122V	ampH ←	beta‑lactamase/D‑alanine carboxypeptidase
755199	A→G	0.363	G76G	nagB ←	glucosamine‑6‑phosphate deaminase
1043276	G→A	0.23	P78S	pncB ←	nicotinate phosphoribosyltransferase
1195221	A→G	0.216	H174R	flgL →	flagellar hook‑filament junction protein
1224881	A→G	0.237	G54G	ycfS ←	conserved protein
1335839	A→G	1	F583L	adhE ←	fused acetaldehyde‑CoA dehydrogenase and iron‑dependent alcohol dehydrogenase and pyruvate‑formate lyase deactivase
1391000	dup 6 kb
1410463	A→G	0.216	S14P	trpL ←	trp operon leader peptide
1417124	A→G	0.206	T125A	sohB →	predicted inner membrane peptidase
1617101	A→G	0.257	pseudogene (593/2049 nt)	rhsE →	rhsE element core protein RshE
1724000	del 3 kb
1790622	G→A	0.21	L227L	malY →	bifunctional beta‑cystathionase, PLP‑dependent and regulator of maltose regulon
1795664	A→G	0.223	I51V	rsxC →	inner membrane iron‑sulfur protein in SoxR‑reducing complex
1907138	+C	1	intergenic (‑43/+62)	chbF ← / ← chbR	cryptic phospho‑beta‑glucosidase, NAD(P)‑binding/DNA‑binding transcriptional dual regulator
1966188	A→G	0.497	intergenic (‑61/‑122)	yoaF ← / → yeaP	conserved outer membrane protein/predicted diguanylate cyclase
1979553	G→A	0.254	R104C	yeaZ ←	predicted peptidase
2028184	T→C	0.29	Y202C	lpxM ←	myristoyl‑acyl carrier protein (ACP)‑dependent acyltransferase
2191000	del 2 kb
2228265	T→C	0.29	G444G	yegH →	fused predicted membrane protein; predicted membrane protein
2263321	T→C	0.362	L92L	gatB ←	galactitol‑specific enzyme IIB component of PTS
2321766	G→A	0.297	intergenic (+8/‑142)	cdd → / → sanA	cytidine/deoxycytidine deaminase/predicted protein
2433162	T→C	0.467	L6L	yfaL ←	adhesin
2503222	+T	1	intergenic (‑303/‑35)	yfbV ← / → ackA	conserved inner membrane protein/acetate kinase A and propionate kinase 2
2615982	T→C	0.228	Q221R	yfeR ←	predicted DNA‑binding transcriptional regulator
2624719	T→C	0.208	A289A	ptsI →	PEP‑protein phosphotransferase of PTS system (enzyme I)
2720061	T→C	0.237	R161R	yfgH →	predicted outer membrane lipoprotein
2855198	+GCACTATG	0.293	intergenic (‑258/+102)	yfjL ← / ← yfjM	CP4‑57 prophage; predicted protein/CP4‑57 prophage; predicted protein
2856746	T→C	0.229	W348R	yfjN →	CP4‑57 prophage; RNase LS
2895170	dup 9.6 kb
2949655	IS10 (+) +9 bp	0.565	coding (1999‑2007/2562 nt)	mutS →	methyl‑directed mismatch repair protein
3127438	T→C	0.232	H246R	prfB ←	peptide chain release factor RF‑2
3187712	T→C	0.203	T154A	yggR ←	predicted transporter
3188465	G→A	0.413	V93M	yggS →	predicted enzyme
3244870	G→A	0.364	R123R	yqhA ←	conserved inner membrane protein
3251772	A→G	0.217	A217A	yqhD →	alcohol dehydrogenase, NAD(P)‑dependent
3284240	T→C	0.265	G358G	yqiG →	predicted outer membrane usher protein
3362800	del 3.5 kb
3426874	T→C	0.586	G216G	obgE ←	GTPase involved in cell partioning and DNA repair
3447893	A→G	0.603	G300G	arcB ←	hybrid sensory histidine kinase in two‑component regulatory system with ArcA
3476682	T→C	0.585	V58A	degQ →	serine endoprotease, periplasmic
3495862	T→C	0.66	K331K	mreB ←	cell wall structural complex MreBCD, actin‑like component MreB
3499126	A→G	0.215	intergenic (‑27/‑125)	yhdA ← / → yhdH	conserved inner membrane protein/predicted oxidoreductase, Zn‑dependent and NAD(P)‑binding
3505579	T→C	0.333	V248A	prmA →	methylase for 50S ribosomal subunit protein L11
3621655	IS10 (+) +9 bp	0.451	coding (254‑262/561 nt)	nudE ←	ADP‑ribose diphosphatase
3752869	IS10 (–) +9 bp	0.22	coding (107‑115/573 nt)	hdeD →	acid‑resistance membrane protein
3918307	T→C	0.625	S103P	spoT →	bifunctional (p)ppGpp synthetase II and guanosine‑3',5'‑bis pyrophosphate 3'‑pyrophosphohydrolase
3919366	A→C	0.471	N456H	spoT →	bifunctional (p)ppGpp synthetase II and guanosine‑3',5'‑bis pyrophosphate 3'‑pyrophosphohydrolase
4042000	dup 95.5 kb
4119127	IS10 (–) +9 bp	0.783	coding (240‑248/270 nt)	tatA →	TatABCE protein translocation system subunit
4145877	A→G	0.577	T657A	polA →	DNA polymerase I
4174217	T→C	0.228	Y118H	rbn →	predicted inner membrane protein
4222025	IS4 (+) +11 bp	0.414	coding (142‑152/1026 nt)	cytR ←	DNA‑binding transcriptional dual regulator
4392532	A→G	0.206	E165G	nrfG →	heme lyase (NrfEFG) for insertion of heme into c552, subunit NrfG
4407322	A→G	0.701	V178A	alsC ←	D‑allose transporter subunit; membrane component of ABC superfamily
4421362	A→G	0.328	intergenic (‑555/+359)	phnF ← / ← phnD	predicted DNA‑binding transcriptional regulator of phosphonate uptake and biodegradation/phosphonate/organophosphate ester transporter subunit; periplasmic binding component of ABC superfamily
4472800	dup 214.3 kb
4498964	A→G	0.406	S98G	hfq →	HF‑I, host factor for RNA phage Q beta replication
4678338	T→C	0.487	R19R	ytjC →	phosphoglyceromutase 2, co‑factor independent
4684532	A→G	0.292	V87A	arcA ←	DNA‑binding response regulator in two‑component regulatory system with ArcB or CpxA
OPTCAM2g458
position	mutation	frequency	annotation	gene	description
23200	dup 1.8 kb
172500	dup 2 kb
421300	dup 3.3 kb
744738	IS10 (+) +9 bp	0.886	coding (448‑456/1041 nt)	ybeZ ←	predicted protein with nucleoside triphosphate hydrolase domain
1348590	IS10 (–) +9 bp	0.816	coding (714‑722/1254 nt)	kch ←	voltage‑gated potassium channel
1394000	dup 3 kb
1724700	del 4.3 kb
1920616	A→C	0.148	intergenic (‑39/‑407)	astC ← / → xthA	succinylornithine transaminase, PLP‑dependent/exonuclease III
2145600	del 3.4 kb
2192270	del 7.7 kb
2308672	C→G	1	intergenic (‑161/+50)	yehZ ← / ← bglX	predicted transporter subunit: periplasmic‑binding component of ABC superfamily/beta‑D‑glucoside glucohydrolase, periplasmic
2367001	IS10 (–) +9 bp	0.438	coding (239‑247/345 nt)	yejG ←	predicted protein
2874000	del 5 kb
3362800	del 3.7 kb
3535600	dup 1.5 b
3892000	del 9 kb
4054700	dup 3.9 kb
4063670	C→T	0.796	P104L	rho →	transcription termination factor
4280000	dup 1 kb
4283700	dup 3.1 kb
4496773	IS10 (–) +9 bp	0.522	coding (977‑985/1848 nt)	mutL →	methyl‑directed mismatch repair protein
4497000	dup 189.1 kb
4537890	IS10 (+) +9 bp	0.887	intergenic (‑243/‑74)	ytfJ ← / → ytfK	predicted transcriptional regulator/conserved protein
OPTCAM2g1000
position	mutation	frequency	annotation	gene	description
40169	A→G	0.293	V73A	caiA ←	crotonobetaine reductase subunit II, FAD‑binding
41621	A→G	1	V104A	caiT ←	predicted transporter
55179	T→C	0.457	Y644C	imp ←	exported protein required for envelope biosynthesis and integrity
64832	T→C	1	V212A	mraW →	S‑adenosyl‑dependent methyltransferase activity on membrane‑located substrates
66117	A→G	0.502	T201A	ftsI →	transpeptidase involved in septal peptidoglycan synthesis (penicillin‑binding protein 3)
93850	A→G	0.322	T156A	ampE →	predicted inner membrane protein
122435	T→C	0.375	Q155Q	panC ←	pantothenate synthetase
138672	C→T	0.349	intergenic (+34/‑162)	hrpB → / → mrcB	predicted ATP‑dependent helicase/bifunctional glycosyl transferase and transpeptidase
146653	T→C	0.207	V363A	fhuB →	fused iron‑hydroxamate transporter subunits of ABC superfamily: membrane components
154636	A→G	1	E432E	dgt →	deoxyguanosine triphosphate triphosphohydrolase
164652	T→C	0.314	R225R	rpsB →	30S ribosomal subunit protein S2
180083	A→G	0.302	D285G	dnaE →	DNA polymerase III alpha subunit
207601	A→G	0.275	G153G	mltD ←	membrane‑bound lytic murein transglycosylase D
216441	C→T	1	E323K	fadE ←	acyl coenzyme A dehydrogenase
218500	dup 89.5 kb
229272	+C	1	coding (549/1458 nt)	pepD ←	aminoacyl‑histidine dipeptidase (peptidase D)
273770	G→A	0.257	R647C	yagR ←	predicted oxidoreductase with molybdenum‑binding domain
314000	dup 2kb
318568	Δ1 bp	1	intergenic (‑132/+56)	frmR ← / ← yaiO	regulator protein that represses frmRAB operon/predicted protein
335283	T→C	0.451	G30G	sbmA →	predicted transporter
336764	IS10 (+) +9 bp	0.257	coding (338‑346/1095 nt)	yaiW →	predicted DNA‑binding transcriptional regulator
381476	G→T	0.237	R458L	thiI →	sulfurtransferase required for thiamine and 4‑thiouridine biosynthesis
415664	T→C	0.335	L503L	ylaB ←	conserved inner membrane protein
422102	G→T	0.274	A286D	acrB ←	multidrug efflux system protein
744738	IS10 (+) +9 bp	1	coding (448‑456/1041 nt)	ybeZ ←	predicted protein with nucleoside triphosphate hydrolase domain
831364	G→A	0.445	A161A	pal →	peptidoglycan‑associated outer membrane lipoprotein
853849	IS10 (–) +9 bp	0.308	intergenic (‑123/‑53)	ybhD ← / → ybhH	predicted DNA‑binding transcriptional regulator/conserved protein
882494	C→T	0.36	P210P	ybhG ←	predicted membrane fusion protein (MFP) component of efflux pump, membrane anchor
908946	T→C	0.567	intergenic (‑51/‑168)	ybiS ← / → ybiT	conserved protein/fused predicted transporter subunits of ABC superfamily: ATP‑binding components
912288	C→T	0.405	intergenic (‑76/+76)	ybiU ← / ← ybiV	predicted protein/predicted hydrolase
977651	C→T	0.261	P413S	clpA →	ATPase and specificity subunit of ClpA‑ClpP ATP‑dependent serine protease, chaperone activity
1023105	A→G	0.215	H189R	ycaQ →	conserved protein
1037819	A→G	0.495	F348L	aspC ←	aspartate aminotransferase, PLP‑dependent
1065744	A→G	0.233	D198G	pqiA →	paraquat‑inducible membrane protein A
1101100	T→C	0.357	D248G	gfcC ←	conserved protein
1170454	G→A	0.261	A266V	lpxL ←	lauryl‑acyl carrier protein (ACP)‑dependent acyltransferase
1254971	T→C	0.244	intergenic (‑32/‑282)	ycgF ← / → ycgZ	predicted FAD‑binding phosphodiesterase/predicted protein
1295229	T→C	0.516	D63G	ycgV ←	predicted adhesin
1331000	dup 66 kb
1336411	G→A	0.458	A392V	adhE ←	fused acetaldehyde‑CoA dehydrogenase and iron‑dependent alcohol dehydrogenase and pyruvate‑formate lyase deactivase
1416284	T→C	0.359	A83A	yciK ←	predicted oxoacyl‑(acyl carrier protein) reductase, EmrKY‑TolC system
1419817	A→G	0.223	L450L	topA →	DNA topoisomerase I, omega subunit
1443741	T→C	0.396	T264A	sapA ←	predicted antimicrobial peptide transporter subunit; periplasmic‑binding component of ABC superfamily
1459961	T→C	0.51	A211A	ycjN →	predicted sugar transporter subunit: periplasmic‑binding component of ABC superfamily
1476166	A→C	0.38	G22G	tpx ←	lipid hydroperoxide peroxidase
1502897	A→G	0.267	V637A	recE ←	Rac prophage; exonuclease VIII, 5' ‑> 3' specific dsDNA exonuclease
1556500	dup 3kb
1559801	A→G	0.3	pseudogene (5791/8622 nt)	ydbA →	predicted outer membrane protein (pseudogene); interrupted by IS2 and IS30
1574494	T→C	0.256	L939L	hrpA →	ATP‑dependent helicase
1639620	A→G	0.246	T181A	fdnH →	formate dehydrogenase‑N, Fe‑S (beta) subunit, nitrate‑inducible
1703462	T→C	1	F17F	yneK →	predicted protein
1711172	A→G	0.335	L110L	ydeH ←	conserved protein
1725478	C→T	0.425	intergenic (‑47/+125)	gnsB ← / ← ynfN	Qin prophage; predicted protein/Qin prophage; predicted protein
1738000	dup 3 kb
1759808	T→C	0.285	S375S	ynfM →	predicted transporter
1798058	A→G	0.346	I108V	rsxD →	predicted inner membrane oxidoreductase
1824876	C→T	0.222	G337E	ydhP ←	predicted transporter
1914620	IS10 (–) +9 bp	0.393	coding (891‑899/969 nt)	astE ←	succinylglutamate desuccinylase
1984753	G→A	1	intergenic (‑1427/‑12)	yoaH ← / → yeaB	conserved protein/predicted NUDIX hydrolase
1992057	T→C	0.224	A127A	manY →	mannose‑specific enzyme IIC component of PTS
2035238	T→C	0.378	C131C	yebB →	predicted protein
2057160	C→T	0.368	S267N	cheR ←	chemotaxis regulator, protein‑glutamate methyltransferase
2197265	T→C	0.357	R33G	glf ←	UDP‑galactopyranose mutase, FAD/NAD(P)‑binding
2273239	A→G	0.323	V103A	thiD ←	bifunctional hydroxy‑methylpyrimidine kinase and hydroxy‑phosphomethylpyrimidine kinase
2322706	G→A	0.369	G26D	yeiS →	predicted inner membrane protein
2350220	A→G	0.208	S68P	fruA ←	fused fructose‑specific PTS enzymes: IIBcomponent; IIC components
2399957	T→C	0.294	A196A	yojL ←	predicted thiamine biosynthesis lipoprotein
2425976	T→C	0.217	T819A	gyrA ←	DNA gyrase (type II topoisomerase), subunit A
2259000	dup 1.5 kb
2552667	+C	1	intergenic (+234/‑132)	fadL → / → yfdF	long‑chain fatty acid outer membrane transporter/predicted protein
2563669	C→T	0.214	R121R	yfdP →	CPS‑53 (KpLE1) prophage; predicted protein
2574707	T→C	1	intergenic (+551/+3103)	evgA → / ← yfdE	DNA‑binding response regulator in two‑component regulatory system with EvgS/predicted CoA‑transferase, NAD(P)‑binding
2680554	IS10 (+) +9 bp	1	intergenic (+59/‑472)	acrD → / → yffB	aminoglycoside/multidrug efflux system/conserved protein
2681646	C→T	0.45	P85S	dapE →	N‑succinyl‑diaminopimelate deacylase
2696464	IS10 (–) +9 bp	0.246	coding (416‑424/651 nt)	hyfE →	hydrogenase 4, membrane subunit
2718160	A→G	0.243	V189A	yfgF ←	predicted inner membrane protein
2741910	T→C	0.526	R55R	yfhM ←	conserved protein
2822188	C→T	0.352	L591L	clpB ←	protein disaggregation chaperone
2824322	+C	1	coding (500/732 nt)	yfiH ←	conserved protein
2827501	Δ1 bp	0.268	intergenic (+68/‑31)	pheL → / → pheA	pheA gene leader peptide/bifunctional chorismate mutase P and prephenate dehydratase
2833170	T→C	0.455	V334A	yfiN →	predicted diguanylate cyclase
2894273	T→C	0.377	intergenic (+25/‑2301)	nrdF → / → proW	ribonucleoside‑diphosphate reductase 2, beta subunit, ferritin‑like protein/glycine betaine transporter subunit; membrane component of ABC superfamily
2901271	IS10 (–) +9 bp	1	intergenic (+28/‑712)	ygaH → / → emrA	predicted inner membrane protein/multidrug efflux system
2913148	A→G	0.352	V19A	recX ←	inhibitor of RecA
2977986	G→A	0.295	intergenic (‑203/+156)	ygcB ← / ← cysH	conserved protein, member of DEAD box family/3'‑phosphoadenosine 5'‑phosphosulfate reductase
2978016	A→G	0.378	intergenic (‑233/+126)	ygcB ← / ← cysH	conserved protein, member of DEAD box family/3'‑phosphoadenosine 5'‑phosphosulfate reductase
2997111	T→C	0.285	pseudogene (837/873 nt)	ygcG →	putative membrane protein (pseudogene); a single nucleotide substitution in codon 39 results in a termination codon
3001204	C→T	0.227	D16N	mazG ←	nucleoside triphosphate pyrophosphohydrolase
3046692	G→A	0.221	H402Y	recB ←	exonuclease V (RecBCD complex), beta subunit
3094980	T→C	0.289	S159P	xdhB →	xanthine dehydrogenase, FAD‑binding subunit
3199500	dup 1.5 kb
3212000	dup 1kb
3212011	C→G	0.367	intergenic (+734/+3353)	speC → / ← glcA	ornithine decarboxylase, constitutive/glycolate transporter
3212035	A→G	0.354	intergenic (+758/+3329)	speC → / ← glcA	ornithine decarboxylase, constitutive/glycolate transporter
3212131	C→A	0.294	intergenic (+854/+3233)	speC → / ← glcA	ornithine decarboxylase, constitutive/glycolate transporter
3262968	A→G	0.224	V173A	ygiS ←	predicted transporter subunit: periplasmic‑binding component of ABC superfamily
3263228	T→C	0.391	I86M	ygiS ←	predicted transporter subunit: periplasmic‑binding component of ABC superfamily
3264869	T→C	0.339	T44A	ygiV ←	predicted transcriptional regulator
3278209	T→C	0.336	intergenic (‑35/‑108)	ygiD ← / → zupT	predicted dioxygenase/zinc transporter
3295572	A→T	0.318	D387E	ygiF ←	predicted adenylate cyclase
3319051	A→G	1	T218A	ebgA →	cryptic beta‑D‑galactosidase, alpha subunit
3378441	T→C	0.307	G233G	agaS →	tagatose‑6‑phosphate ketose/aldose isomerase
3397230	A→G	0.266	intergenic (‑187/‑22)	yhbT ← / → yhbU	predicted lipid carrier protein/predicted peptidase (collagenase‑like)
3484365	T→C	0.292	T177A	aaeA ←	p‑hydroxybenzoic acid efflux system component
3602518	T→C	0.327	I196V	yhfT ←	predicted inner membrane protein
3643447	T→C	0.334	V374V	gntT →	gluconate transporter, high‑affinity GNT I system
3719790	G→A	1	pseudogene (136/246 nt)	yrhC →	predicted protein fragment (pseudogene)
3750559	T→C	1	L37L	yhiF →	predicted DNA‑binding ranscriptional regulator
3777557	+G	1	coding (152/1497 nt)	yhjJ ←	predicted zinc‑dependent peptidase
3856264	T→C	1	intergenic (‑803/+683)	selB ← / ← yibF	selenocysteinyl‑tRNA‑specific translation factor/predicted glutathione S‑transferase
3892500	del 8.5kb
3922296	G→A	1	E494K	recG →	ATP‑dependent DNA helicase
4157215	Δ1 bp	1	intergenic (+42/‑175)	bipA → / → yihL	GTP‑binding protein/predicted DNA‑binding transcriptional regulator
4199441	+G	1	coding (32/984 nt)	kdgT →	2‑keto‑3‑deoxy‑D‑gluconate transporter
4202904	T→C	1	T163A	cpxR ←	DNA‑binding response regulator in two‑component regulatory system with CpxA
4238785	T→C	1	N386S	ptsA ←	fused predicted PTS enzymes: Hpr component; enzyme I component; enzyme IIA component
4292942	T→C	0.385	T293A	thiC ←	thiamin (pyrimidine moiety) biosynthesis protein
4327038	T→C	0.351	V530A	yjbB →	predicted transporter
4392076	C→T	0.331	T13I	nrfG →	heme lyase (NrfEFG) for insertion of heme into c552, subunit NrfG
4397794	A→G	1	intergenic (‑43/+155)	fdhF ← / ← yjcP	formate dehydrogenase‑H, selenopolypeptide subunit/predicted outer membrane factor of efflux pump
4399051	T→C	0.305	N122S	yjcP ←	predicted outer membrane factor of efflux pump
4420135	A→G	0.222	Y225H	phnF ←	predicted DNA‑binding transcriptional regulator of phosphonate uptake and biodegradation
4446111	T→C	0.281	Y340C	dcuB ←	C4‑dicarboxylate antiporter
4473322	C→T	0.304	intergenic (‑703/‑762)	yjeJ ← / → efp	predicted protein/Elongation factor EF‑P
4496773	IS10 (–) +9 bp	1	coding (977‑985/1848 nt)	mutL →	methyl‑directed mismatch repair protein
4497000	dup 187 kb
4508445	A→G	0.247	intergenic (+54/‑73)	rlmB → / → yjfI	23S rRNA (Gm2251)‑methyltransferase/conserved protein
4530925	A→G	0.264	Y176H	ytfF ←	predicted inner membrane protein
4537890	IS10 (+) +9 bp	1	intergenic (‑243/‑74)	ytfJ ← / → ytfK	predicted transcriptional regulator/conserved protein
4601680	A→G	0.25	intergenic (+260/+254)	yjgZ → / ← insG	KpLE2 phage‑like element; predicted protein/KpLE2 phage‑like element; IS4 predicted transposase
4623547	T→C	0.293	T127A	yjhG ←	KpLE2 phage‑like element; predicted dehydratase
4629141	T→A	0.269	I312F	sgcC ←	KpLE2 phage‑like element; predicted phosphotransferase enzyme IIC component
4651903	A→G	0.209	L95L	rsmC ←	16S RNA m2G1207 methylase
4674755	T→C	1	T85A	yjjK ←	fused predicted transporter subunits of ABC superfamily: ATP‑binding components
4684416	T→C	0.322	T126A	arcA ←	DNA‑binding response regulator in two‑component regulatory system with ArcB or CpxA
4684629	T→C	0.397	I55V	arcA ←	DNA‑binding response regulator in two‑component regulatory system with ArcB or CpxA
OPTCAM3g458
position	mutation	frequency	annotation	gene	description
202871	C→A	0.252	noncoding (12/120 nt)	rrfH →	5S ribosomal RNA
1335838	A→C	0.224	F583C	adhE ←	fused acetaldehyde‑CoA dehydrogenase and iron‑dependent alcohol dehydrogenase and pyruvate‑formate lyase deactivase
1391000	dup 6 kb
2192000	del 3.5 kb
2855199	Δ8 bp	0.346	intergenic (‑259/+94)	yfjL ← / ← yfjM	CP4‑57 prophage; predicted protein/CP4‑57 prophage; predicted protein
3362800	del 2.6 kb
3892000	del 9 kb
4043734	C→T	0.342	noncoding (92/120 nt)	rrfC →	5S ribosomal RNA
4043800	dup 93.7 kb
4235700	dup 1.4 kb
4440400	dup 3.1 kb
4538007	IS10 (+) +9 bp	1	coding (36‑44/207 nt)	ytfK →	conserved protein
OPTCAM3g1000
position	mutation	frequency	annotation	gene	description
41621	A→G	0.214	V104A	caiT ←	predicted transporter
64832	T→C	0.242	V212A	mraW →	S‑adenosyl‑dependent methyltransferase activity on membrane‑located substrates
154636	A→G	0.385	E432E	dgt →	deoxyguanosine triphosphate triphosphohydrolase
216441	C→T	0.314	E323K	fadE ←	acyl coenzyme A dehydrogenase
346810	G→A	0.238	V27M	yaiE →	conserved protein
744738	IS10 (+) +9 bp	1	coding (448‑456/1041 nt)	ybeZ ←	predicted protein with nucleoside triphosphate hydrolase domain
1040226	IS1 (–) +9 bp	0.75	intergenic (‑93/+502)	ompF ← / ← asnS	outer membrane porin 1a (Ia;b;F)/asparaginyl tRNA synthetase
1004500	dup 2kb
1125000	del 3 kb
1206534	G→A	0.758	intergenic (+15/‑73)	acpP → / → fabF	acyl carrier protein (ACP)/3‑oxoacyl‑[acyl‑carrier‑protein] synthase II
1336411	G→A	0.28	A392V	adhE ←	fused acetaldehyde‑CoA dehydrogenase and iron‑dependent alcohol dehydrogenase and pyruvate‑formate lyase deactivase
1353583	A→G	0.201	V14A	exo ←	exonuclease
1358773	A→G	0.393	D225D	40 ←	protein 40A
1384950	dup 140 bp
1394000	dup 3 kb
1703462	T→C	0.28	F17F	yneK →	predicted protein
1712336	IS1 (–) +8 bp	0.209	intergenic (‑190/‑79)	ydeI ← / → ydeJ	conserved protein/conserved protein
1724000	del 5kb
1742112	T→C	0.223	E263E	rspB ←	predicted oxidoreductase, Zn‑dependent and NAD(P)‑binding
1920616	A→C	1	intergenic (‑39/‑407)	astC ← / → xthA	succinylornithine transaminase, PLP‑dependent/exonuclease III
1938500	dup 3.5 kb
1984753	G→A	0.388	intergenic (‑1427/‑12)	yoaH ← / → yeaB	conserved protein/predicted NUDIX hydrolase
2111953	T→C	0.25	L10P	fliR →	flagellar export pore protein
2196924	IS10 (–) +9 bp	0.206	coding (430‑438/1104 nt)	glf ←	UDP‑galactopyranose mutase, FAD/NAD(P)‑binding
2308672	C→G	1	intergenic (‑161/+50)	yehZ ← / ← bglX	predicted transporter subunit: periplasmic‑binding component of ABC superfamily/beta‑D‑glucoside glucohydrolase, periplasmic
2552500	del 2 kb
2558500	del 2 kb
2574707	T→C	0.346	intergenic (+551/+3103)	evgA → / ← yfdE	DNA‑binding response regulator in two‑component regulatory system with EvgS/predicted CoA‑transferase, NAD(P)‑binding
2680554	IS10 (+) +9 bp	0.333	intergenic (+59/‑472)	acrD → / → yffB	aminoglycoside/multidrug efflux system/conserved protein
2812489	A→G	0.204	intergenic (+89/‑25)	yfiQ → / → pssA	fused predicted acyl‑CoA synthetase: NAD(P)‑binding subunit; ATP‑binding subunit/phosphatidylserine synthase (CDP‑diacylglycerol‑serine O‑phosphatidyltransferase)
2901191	IS10 (–) +9 bp	0.294	coding (284‑292/336 nt)	ygaH →	predicted inner membrane protein
2901271	IS10 (–) +9 bp	0.229	intergenic (+28/‑712)	ygaH → / → emrA	predicted inner membrane protein/multidrug efflux system
3199500	dup 1.5 kb
3212000	dup 1 kb
3319051	A→G	0.353	T218A	ebgA →	cryptic beta‑D‑galactosidase, alpha subunit
3670788	IS10 (–) +9 bp	0.698	intergenic (‑142/‑43)	asd ← / → yhgN	aspartate‑semialdehyde dehydrogenase, NAD(P)‑binding/predicted antibiotic transporter
3719790	G→A	0.138	pseudogene (136/246 nt)	yrhC →	predicted protein fragment (pseudogene)
3750559	T→C	0.369	L37L	yhiF →	predicted DNA‑binding ranscriptional regulator
3797474	T→C	0.212	C382R	yhjV →	predicted transporter
3856264	T→C	0.243	intergenic (‑803/+683)	selB ← / ← yibF	selenocysteinyl‑tRNA‑specific translation factor/predicted glutathione S‑transferase
3892000	del 9kb
3922296	G→A	0.344	E494K	recG →	ATP‑dependent DNA helicase
4063670	C→T	0.659	P104L	rho →	transcription termination factor
4202904	T→C	0.254	T163A	cpxR ←	DNA‑binding response regulator in two‑component regulatory system with CpxA
4222025	IS4 (+) +11 bp	0.22	coding (142‑152/1026 nt)	cytR ←	DNA‑binding transcriptional dual regulator
4238785	T→C	0.356	N386S	ptsA ←	fused predicted PTS enzymes: Hpr component; enzyme I component; enzyme IIA component
4277935	A→G	0.719	D74G	rplJ →	50S ribosomal subunit protein L10
4397794	A→G	0.322	intergenic (‑43/+155)	fdhF ← / ← yjcP	formate dehydrogenase‑H, selenopolypeptide subunit/predicted outer membrane factor of efflux pump
4496773	IS10 (–) +9 bp	0.372	coding (977‑985/1848 nt)	mutL →	methyl‑directed mismatch repair protein
4537890	IS10 (+) +9 bp	1	intergenic (‑243/‑74)	ytfJ ← / → ytfK	predicted transcriptional regulator/conserved protein
4674755	T→C	0.413	T85A	yjjK ←	fused predicted transporter subunits of ABC superfamily: ATP‑binding components
